# Supplementary material for: Positional distribution of transcription factor binding sites in Arabidopsis thaliana
Source: Sci Rep. 2016 Apr 27;6:25164. doi: 10.1038/srep25164 (PMC4846880; doi:10.1038/srep25164)
Supplement: Dataset 1 [file srep25164-s2.xlsx]

## Sheet: S1_TF-target genes
Target gene	Start	Stop	Motif ID	Source	Putative TF	TF family
AT1G01010	-858	-851	M1237_1.01	CIS-BP	AT4G38620	MYB
AT1G01010	-685	-675	M1554_1.01	CIS-BP	AT2G25000	WRKY
AT1G01010	-76	-67	AHL25_ATTTAATT	Franco-Zorrilla et al	AT4G35390	AT hook
AT1G01010	-61	-54	M0518_1.01	CIS-BP	AT2G21060	CSD
AT1G01010	-33	-26	M0523_1.01	CIS-BP	AT2G20110	CPP
AT1G01010	-20	0	M2217_1.01	CIS-BP	AT2G45660	MIKC
AT1G01010	75	84	M0023_1.01	CIS-BP	AT3G20310	ERF
AT1G01020	-1858	-1838	M2217_1.01	CIS-BP	AT2G45660	MIKC
AT1G01020	-1118	-1109	ANAC55_TTACGTAA	Franco-Zorrilla et al	AT3G15500	NAC
AT1G01020	-847	-838	YAB5_AATGATTA	Franco-Zorrilla et al	AT2G26580	YABBY
AT1G01020	-818	-808	M0766_1.01	CIS-BP	AT4G00730	HD-ZIP
AT1G01020	-804	-792	M1802_1.01	CIS-BP	AT5G65310	HD-ZIP
AT1G01020	-799	-792	M0770_1.01	CIS-BP	AT4G40060	HD-ZIP
AT1G01020	-761	-754	M1217_1.01	CIS-BP	AT1G13300	G2-like
AT1G01020	-694	-685	M1238_1.01	CIS-BP	AT5G04760	MYB
AT1G01020	-687	-678	HSFB2A_GAACGTTC	Franco-Zorrilla et al	AT5G62020	HSF
AT1G01020	-350	-330	M2221_1.01	CIS-BP	AT5G10140	MIKC
AT1G01020	-320	-308	M0760_1.01	CIS-BP	AT2G36610	HD-ZIP
AT1G01030	-534	-525	ICU4_TAAT.ATTA	Franco-Zorrilla et al	AT1G52150	HD-ZIP
AT1G01030	-494	-485	AHL25_AATATATT	Franco-Zorrilla et al	AT4G35390	AT hook
AT1G01030	-489	-480	M0119_1.01	CIS-BP	AT4G17950	AT hook
AT1G01030	-484	-475	M0758_1.01	CIS-BP	AT1G73360	HD-ZIP
AT1G01030	-191	-184	M0518_1.01	CIS-BP	AT2G21060	CSD
AT1G01030	10	19	M01849	Transfac	AT3G27010	TCP
AT1G01030	73	82	GLK1_AGAATCTG	Franco-Zorrilla et al	AT2G20570	G2-like
AT1G01030	106	126	M2217_1.01	CIS-BP	AT2G45660	MIKC
AT1G01030	124	131	M1811_1.01	CIS-BP	AT4G31920	ARR-B
AT1G01040	-524	-504	M2217_1.01	CIS-BP	AT2G45660	MIKC
AT1G01040	-336	-317	M2218_1.01	CIS-BP	AT2G22540	MIKC
AT1G01040	188	197	ANAC58_TTGCGTGC	Franco-Zorrilla et al	AT3G18400	NAC
AT1G01050	-1392	-1372	M2217_1.01	CIS-BP	AT2G45660	MIKC
AT1G01050	-822	-815	M0518_1.01	CIS-BP	AT2G21060	CSD
AT1G01060	-263	-254	M0256_1.01	CIS-BP	AT2G21230	bZIP
AT1G01060	-260	-251	M1514_1.01	CIS-BP	AT1G30210	TCP
AT1G01060	-254	-246	M1442_1.01	CIS-BP	AT3G15270	SBP
AT1G01060	-113	-104	M0578_1.01	CIS-BP	AT5G39660	Dof
AT1G01060	-84	-68	M00442	Transfac	AT1G45249, AT3G19290, AT1G49720	bZIP
AT1G01060	-83	-74	M0164_1.01	CIS-BP	AT5G46760	bHLH
AT1G01060	53	73	M2217_1.01	CIS-BP	AT2G45660	MIKC
AT1G01090	-1667	-1658	ETT_TGTCGACA	Franco-Zorrilla et al	AT2G33860	ARF
AT1G01090	-1258	-1248	M1235_1.01	CIS-BP	AT4G18770	MYB
AT1G01090	-1210	-1201	M1514_1.01	CIS-BP	AT1G30210	TCP
AT1G01090	-1178	-1169	DREB2C_CACCGACA	Franco-Zorrilla et al	AT2G40340	ERF
AT1G01090	-118	-98	M2217_1.01	CIS-BP	AT2G45660	MIKC
AT1G01100	-1391	-1384	M0029_1.01	CIS-BP	AT4G23750	ERF
AT1G01100	-247	-238	WRKY18_CGGTCAAG	Franco-Zorrilla et al	AT4G31800	WRKY
AT1G01100	-245	-235	M2252_1.01	CIS-BP	AT2G04880	WRKY
AT1G01100	-173	-166	M1565_1.01	CIS-BP	AT5G01900	WRKY
AT1G01110	-1829	-1809	M2217_1.01	CIS-BP	AT2G45660	MIKC
AT1G01110	-879	-870	M1550_1.01	CIS-BP	AT1G69310	WRKY
AT1G01110	-872	-865	M1565_1.01	CIS-BP	AT5G01900	WRKY
AT1G01110	-818	-811	M2225_1.01	CIS-BP	AT3G59060	bHLH
AT1G01110	-803	-793	M2252_1.01	CIS-BP	AT2G04880	WRKY
AT1G01110	-799	-792	M1551_1.01	CIS-BP	AT1G80840	WRKY
AT1G01110	-319	-310	KAN1_CGAATAT.T	Franco-Zorrilla et al	AT5G16560	G2-like
AT1G01110	6	12	M0579_1.01	CIS-BP	AT5G60200	Dof
AT1G01110	121	128	M0680_1.01	CIS-BP	AT1G08010	GATA
AT1G01120	-712	-703	M0526_1.01	CIS-BP	AT4G29000	CPP
AT1G01120	-311	-291	M2221_1.01	CIS-BP	AT5G10140	MIKC
AT1G01120	-148	-139	AHL20_ATTTAATT	Franco-Zorrilla et al	AT4G14465	AT hook
AT1G01120	-97	-88	MYB46_GGTGGTTG	Franco-Zorrilla et al	AT5G12870	MYB
AT1G01120	-67	-47	M2217_1.01	CIS-BP	AT2G45660	MIKC
AT1G01120	-57	-43	M2211_1.01	CIS-BP	AT5G13790	MIKC
AT1G01140	-1636	-1620	M01133	Transfac	AT4G18960	MIKC
AT1G01140	-1588	-1580	M1245_1.01	CIS-BP	AT5G40350	MYB
AT1G01140	-1029	-1018	M0268_1.01	CIS-BP	AT5G28770	bZIP
AT1G01140	-1001	-994	M1712_1.01	CIS-BP	AT3G01470	HD-ZIP
AT1G01140	-1001	-993	M2532_1.01	CIS-BP	AT5G65310	HD-ZIP
AT1G01140	-803	-790	M2222_1.01	CIS-BP	AT5G20240	MIKC
AT1G01140	-798	-783	M00408	Transfac	AT1G26310, AT1G69120	MIKC
AT1G01140	-447	-438	M0578_1.01	CIS-BP	AT5G39660	Dof
AT1G01140	-118	-110	M0516_1.01	CIS-BP	AT2G22300	CAMTA
AT1G01140	-83	-74	bZIP60_TGACGTGG	Franco-Zorrilla et al	AT1G42990	bZIP
AT1G01140	-70	-61	M01848	Transfac	AT1G69690	TCP
AT1G01140	139	146	M0040_1.01	CIS-BP	AT5G51190	ERF
AT1G01170	-696	-687	M1550_1.01	CIS-BP	AT1G69310	WRKY
AT1G01180	-1240	-1231	ARR14_AAGATCTT	Franco-Zorrilla et al	AT2G01760	ARR-B
AT1G01180	-1200	-1191	M1222_1.01	CIS-BP	AT1G25550	G2-like
AT1G01180	-1157	-1148	M03180	Transfac	AT3G54320	AP2
AT1G01180	-430	-421	M0756_1.01	CIS-BP	AT1G23380	TALE
AT1G01180	-57	-48	AHL25_ATTTAATT	Franco-Zorrilla et al	AT4G35390	AT hook
AT1G01190	-809	-800	AHL12_AATTAATT	Franco-Zorrilla et al	AT1G63480	AT hook
AT1G01190	-498	-482	M01819	Transfac	AT2G46830	MYB_related
AT1G01190	-82	-63	M2218_1.01	CIS-BP	AT2G22540	MIKC
AT1G01190	-52	-32	M2217_1.01	CIS-BP	AT2G45660	MIKC
AT1G01190	-52	-39	M2222_1.01	CIS-BP	AT5G20240	MIKC
AT1G01190	142	151	TCP16_GGGTCCAC	Franco-Zorrilla et al	AT1G69690	TCP
AT1G01200	-532	-521	M01193	Transfac	AT3G61150, AT1G73360, AT1G79840, AT1G34650, AT1G17920, AT4G21750, AT4G00730, AT1G05230, AT3G03260, AT4G17710, AT2G32370, AT4G04890	HD-ZIP
AT1G01200	-498	-489	MYB55_GGTGGTTG	Franco-Zorrilla et al	AT4G01680	MYB
AT1G01200	-386	-379	M0030_1.01	CIS-BP	AT4G25470	ERF
AT1G01200	-216	-207	AHL20_ATTTAATT	Franco-Zorrilla et al	AT4G14465	AT hook
AT1G01200	-13	7	M2217_1.01	CIS-BP	AT2G45660	MIKC
AT1G01200	93	102	M1492_1.01	CIS-BP	AT1G54060	Trihelix
AT1G01210	-151	-144	M0518_1.01	CIS-BP	AT2G21060	CSD
AT1G01225	-1881	-1872	M03182	Transfac	AT3G20840, AT1G51190, AT1G72570	AP2
AT1G01225	-1801	-1794	M0156_1.01	CIS-BP	AT3G23210	bHLH
AT1G01225	-1722	-1713	RVE1_TAGATATT	Franco-Zorrilla et al	AT5G17300	MYB_related
AT1G01225	-1395	-1387	M1227_1.01	CIS-BP	AT3G04030	G2-like
AT1G01225	-1073	-1061	M2239_1.01	CIS-BP	AT3G49690	MYB
AT1G01225	-742	-733	M00735	Transfac	AT2G04880	WRKY
AT1G01225	-742	-732	M2252_1.01	CIS-BP	AT2G04880	WRKY
AT1G01225	-570	-558	M00970	Transfac	AT3G49690	MYB
AT1G01225	-179	-171	M0118_1.01	CIS-BP	AT1G14900	AT hook
AT1G01225	-143	-134	M0580_1.01	CIS-BP	AT5G60850	Dof
AT1G01225	-32	-23	TGA2_GATGACGT	Franco-Zorrilla et al	AT5G06950	bZIP
AT1G01225	-31	-22	M0255_1.01	CIS-BP	AT1G77920	bZIP
AT1G01225	52	72	M2217_1.01	CIS-BP	AT2G45660	MIKC
AT1G01225	64	77	M2222_1.01	CIS-BP	AT5G20240	MIKC
AT1G01230	-50	-41	CCA1_AGATATTT	Franco-Zorrilla et al	AT2G46830	MYB_related
AT1G01230	-38	-29	AHL25_AATTAATT	Franco-Zorrilla et al	AT4G35390	AT hook
AT1G01230	167	179	M1247_1.01	CIS-BP	AT5G58080	ARR-B
AT1G01230	167	176	ARR14_AGATACGG	Franco-Zorrilla et al	AT2G01760	ARR-B
AT1G01240	-966	-959	M0081_1.01	CIS-BP	AT3G25730	RAV
AT1G01240	-891	-881	M2244_1.01	CIS-BP	AT1G28300	B3
AT1G01240	-812	-803	Dof5.7_AAAAAGGG	Franco-Zorrilla et al	AT5G65590	Dof
AT1G01240	-776	-769	M0757_1.01	CIS-BP	AT1G28420	HB-other
AT1G01240	-492	-485	M0249_1.01	CIS-BP	AT3G23690	bHLH
AT1G01240	-491	-482	M0164_1.01	CIS-BP	AT5G46760	bHLH
AT1G01240	-457	-441	M00442	Transfac	AT1G45249, AT3G19290, AT1G49720	bZIP
AT1G01240	-451	-443	M01838	Transfac	AT4G36730	bZIP
AT1G01240	-273	-265	M0147_1.01	CIS-BP	AT5G37020	ARF
AT1G01240	-230	-214	M01819	Transfac	AT2G46830	MYB_related
AT1G01240	-186	-177	AHL12_AATTAATT	Franco-Zorrilla et al	AT1G63480	AT hook
AT1G01240	-170	-161	M1246_1.01	CIS-BP	AT5G47390	MYB_related
AT1G01240	-110	-97	M2213_1.01	CIS-BP	AT1G75080	BES1
AT1G01240	-107	-94	M2215_1.01	CIS-BP	AT2G20180	bHLH
AT1G01240	43	63	M2217_1.01	CIS-BP	AT2G45660	MIKC
AT1G01250	-1332	-1326	M01180	Transfac	AT1G76580, AT1G20980	SBP
AT1G01250	-900	-891	AHL12_ATAATTAT	Franco-Zorrilla et al	AT1G63480	AT hook
AT1G01250	-482	-473	M0578_1.01	CIS-BP	AT5G39660	Dof
AT1G01250	-480	-474	M0573_1.01	CIS-BP	AT2G37590	Dof
AT1G01250	135	153	M2233_1.01	CIS-BP	AT1G49720	bZIP
AT1G01250	138	146	M01838	Transfac	AT4G36730	bZIP
AT1G01250	146	158	M0353_1.01	CIS-BP	AT3G46090	C2H2
AT1G01260	-1097	-1084	M2243_1.01	CIS-BP	AT4G21330	bHLH
AT1G01260	-1077	-1068	M0572_1.01	CIS-BP	AT1G64620	Dof
AT1G01260	-1056	-1048	M0015_1.01	CIS-BP	AT1G75490	ERF
AT1G01260	-1046	-1034	M0760_1.01	CIS-BP	AT2G36610	HD-ZIP
AT1G01260	-1034	-1028	M0358_1.01	CIS-BP	AT5G67450	C2H2
AT1G01260	-825	-805	M2217_1.01	CIS-BP	AT2G45660	MIKC
AT1G01260	-725	-716	M0758_1.01	CIS-BP	AT1G73360	HD-ZIP
AT1G01260	-677	-664	M2215_1.01	CIS-BP	AT2G20180	bHLH
AT1G01260	-666	-657	M2223_1.01	CIS-BP	AT1G09530	bHLH
AT1G01260	-666	-659	M2225_1.01	CIS-BP	AT3G59060	bHLH
AT1G01260	-257	-240	M01064	Transfac	AT2G03710	MIKC
AT1G01260	-237	-223	M2211_1.01	CIS-BP	AT5G13790	MIKC
AT1G01260	-210	-201	M1225_1.01	CIS-BP	AT2G01060	G2-like
AT1G01260	-174	-165	GATA12_TAGATCTA	Franco-Zorrilla et al	AT5G25830	GATA
AT1G01260	-154	-145	M0687_1.01	CIS-BP	AT3G60530	GATA
AT1G01260	99	106	M0518_1.01	CIS-BP	AT2G21060	CSD
AT1G01260	103	112	Dof5.7_AAAAAGGG	Franco-Zorrilla et al	AT5G65590	Dof
AT1G01260	114	121	M0757_1.01	CIS-BP	AT1G28420	HB-other
AT1G01280	-381	-374	M0518_1.01	CIS-BP	AT2G21060	CSD
AT1G01280	128	137	TCP16_GGGTCCAC	Franco-Zorrilla et al	AT1G69690	TCP
AT1G01280	141	158	M01060	Transfac	AT2G42830, AT3G58780	MIKC
AT1G01290	-689	-680	ARR11_AAGATACG	Franco-Zorrilla et al	AT1G67710	ARR-B
AT1G01290	135	144	At4g35610_TCAGCTGA	Franco-Zorrilla et al	AT4G35610	C2H2
AT1G01300	-978	-967	M1306_1.01	CIS-BP	AT5G04410	NAC
AT1G01300	-738	-729	M0758_1.01	CIS-BP	AT1G73360	HD-ZIP
AT1G01300	-722	-709	M2501_1.01	CIS-BP	AT4G37750	AP2
AT1G01300	-501	-494	M0679_1.01	CIS-BP	AT1G08000	GATA
AT1G01300	-501	-493	M0686_1.01	CIS-BP	AT3G54810	GATA
AT1G01300	-312	-303	PIF3_CCACGTGG	Franco-Zorrilla et al	AT1G09530	bHLH
AT1G01300	-249	-242	M0770_1.01	CIS-BP	AT4G40060	HD-ZIP
AT1G01300	-147	-127	M2217_1.01	CIS-BP	AT2G45660	MIKC
AT1G01300	-87	-78	M1243_1.01	CIS-BP	AT5G18240	G2-like
AT1G01300	-85	-78	M1811_1.01	CIS-BP	AT4G31920	ARR-B
AT1G01300	-45	-36	RVE1_AGATATTT	Franco-Zorrilla et al	AT5G17300	MYB_related
AT1G01300	-8	2	M0766_1.01	CIS-BP	AT4G00730	HD-ZIP
AT1G01300	25	34	AHL25_ATTTAATT	Franco-Zorrilla et al	AT4G35390	AT hook
AT1G01300	57	66	M0119_1.01	CIS-BP	AT4G17950	AT hook
AT1G01310	-1609	-1601	M0737_1.01	CIS-BP	AT3G03450	GRAS
AT1G01310	-1121	-1101	M2217_1.01	CIS-BP	AT2G45660	MIKC
AT1G01310	-943	-934	CCA1_AGATATTT	Franco-Zorrilla et al	AT2G46830	MYB_related
AT1G01310	-69	-63	M00635	Transfac	AT3G25990, AT1G13450	Trihelix
AT1G01310	-57	-48	M1550_1.01	CIS-BP	AT1G69310	WRKY
AT1G01320	-1022	-1007	M00408	Transfac	AT1G26310, AT1G69120	MIKC
AT1G01320	-908	-899	AHL25_ATTTAATT	Franco-Zorrilla et al	AT4G35390	AT hook
AT1G01320	-691	-682	TCP23_GGGCCCAC	Franco-Zorrilla et al	AT1G35560	TCP
AT1G01320	-671	-662	M1515_1.01	CIS-BP	AT1G53230	TCP
AT1G01320	-659	-639	M2217_1.01	CIS-BP	AT2G45660	MIKC
AT1G01320	-144	-130	M2211_1.01	CIS-BP	AT5G13790	MIKC
AT1G01320	18	27	M1238_1.01	CIS-BP	AT5G04760	MYB
AT1G01350	-460	-440	M2217_1.01	CIS-BP	AT2G45660	MIKC
AT1G01360	-1634	-1625	M03194	Transfac	AT5G07580	ERF
AT1G01360	-1625	-1619	M0573_1.01	CIS-BP	AT2G37590	Dof
AT1G01360	-1519	-1510	M0257_1.01	CIS-BP	AT2G36270	bZIP
AT1G01360	-1363	-1354	M1220_1.01	CIS-BP	AT1G19000	MYB_related
AT1G01360	-1327	-1318	M1238_1.01	CIS-BP	AT5G04760	MYB
AT1G01360	-1074	-1065	TOE1_AACCTTAA	Franco-Zorrilla et al	AT2G28550	AP2
AT1G01360	-938	-923	M00408	Transfac	AT1G26310, AT1G69120	MIKC
AT1G01360	-208	-199	AHL12_ATAATTAT	Franco-Zorrilla et al	AT1G63480	AT hook
AT1G01360	4	13	DEAR4_CACCGACA	Franco-Zorrilla et al	AT4G36900	ERF
AT1G01360	111	120	M1243_1.01	CIS-BP	AT5G18240	G2-like
AT1G01360	132	152	M2217_1.01	CIS-BP	AT2G45660	MIKC
AT1G01380	-1160	-1153	M0518_1.01	CIS-BP	AT2G21060	CSD
AT1G01380	-794	-787	M1520_1.01	CIS-BP	AT5G60970	TCP
AT1G01380	-766	-751	M2214_1.01	CIS-BP	AT5G11260	bZIP
AT1G01380	-520	-511	M0758_1.01	CIS-BP	AT1G73360	HD-ZIP
AT1G01380	-446	-437	M0578_1.01	CIS-BP	AT5G39660	Dof
AT1G01380	-179	-170	M03175	Transfac	AT1G22985	ERF
AT1G01380	-160	-151	AHL20_ATTTAATT	Franco-Zorrilla et al	AT4G14465	AT hook
AT1G01380	-88	-71	M2489_1.01	CIS-BP	AT2G03710	MIKC
AT1G01380	-64	-57	M1231_1.01	CIS-BP	AT3G47600	MYB
AT1G01380	30	39	TOE2_AACCTTAA	Franco-Zorrilla et al	AT5G60120	AP2
AT1G01390	-12	-2	M0766_1.01	CIS-BP	AT4G00730	HD-ZIP
AT1G01420	-1097	-1088	M03192	Transfac	AT1G51120, AT1G50680	B3
AT1G01420	28	37	M0761_1.01	CIS-BP	AT2G44910	HD-ZIP
AT1G01420	52	63	M1791_1.01	CIS-BP	AT1G75390	bZIP
AT1G01430	-1426	-1417	M0267_1.01	CIS-BP	AT5G10030	bZIP
AT1G01430	-1160	-1141	M2218_1.01	CIS-BP	AT2G22540	MIKC
AT1G01430	-1109	-1095	M2211_1.01	CIS-BP	AT5G13790	MIKC
AT1G01430	-1038	-1031	M0518_1.01	CIS-BP	AT2G21060	CSD
AT1G01430	-954	-945	M0687_1.01	CIS-BP	AT3G60530	GATA
AT1G01430	-262	-253	M1452_1.01	CIS-BP	AT1G23420	YABBY
AT1G01430	-178	-169	ICU4_TAAT.ATTA	Franco-Zorrilla et al	AT1G52150	HD-ZIP
AT1G01430	-164	-151	M2222_1.01	CIS-BP	AT5G20240	MIKC
AT1G01430	-122	-113	At1g77200_CACCGACA	Franco-Zorrilla et al	AT1G77200	ERF
AT1G01430	-29	-9	M2221_1.01	CIS-BP	AT5G10140	MIKC
AT1G01430	-23	-3	M2217_1.01	CIS-BP	AT2G45660	MIKC
AT1G01440	-220	-213	M0571_1.01	CIS-BP	AT1G29160	Dof
AT1G01440	-208	-199	M1567_1.01	CIS-BP	AT5G24110	WRKY
AT1G01440	-108	-88	M2217_1.01	CIS-BP	AT2G45660	MIKC
AT1G01460	-1383	-1373	M2251_1.01	CIS-BP	AT5G65210	bZIP
AT1G01460	-482	-474	M0028_1.01	CIS-BP	AT4G17500	ERF
AT1G01460	-481	-472	M0012_1.01	CIS-BP	AT1G53170	ERF
AT1G01460	-154	-145	M1178_1.01	CIS-BP	AT1G31320	LBD
AT1G01460	-96	-89	M0349_1.01	CIS-BP	AT1G10480	C2H2
AT1G01460	-85	-68	M2247_1.01	CIS-BP	AT5G15800	MIKC
AT1G01460	-21	-1	M2217_1.01	CIS-BP	AT2G45660	MIKC
AT1G01460	155	168	M2531_1.01	CIS-BP	AT3G01470	HD-ZIP
AT1G01460	159	166	M0770_1.01	CIS-BP	AT4G40060	HD-ZIP
AT1G01470	-1272	-1263	AHL12_AATTAATT	Franco-Zorrilla et al	AT1G63480	AT hook
AT1G01470	-1140	-1131	AHL12_AAATATTT	Franco-Zorrilla et al	AT1G63480	AT hook
AT1G01470	-783	-771	M0760_1.01	CIS-BP	AT2G36610	HD-ZIP
AT1G01470	-172	-163	CCA1_AGATATTT	Franco-Zorrilla et al	AT2G46830	MYB_related
AT1G01470	-91	-82	M0257_1.01	CIS-BP	AT2G36270	bZIP
AT1G01480	-808	-799	AHL12_AATTAATT	Franco-Zorrilla et al	AT1G63480	AT hook
AT1G01480	-785	-776	M0524_1.01	CIS-BP	AT3G04850	CPP
AT1G01480	-518	-498	M2217_1.01	CIS-BP	AT2G45660	MIKC
AT1G01480	-81	-71	M2226_1.01	CIS-BP	AT1G24260	MIKC
AT1G01490	-1375	-1365	M0766_1.01	CIS-BP	AT4G00730	HD-ZIP
AT1G01490	-991	-984	M0149_1.01	CIS-BP	AT1G01260	bHLH
AT1G01490	-990	-984	M0150_1.01	CIS-BP	AT1G09530	bHLH
AT1G01490	-924	-915	M1242_1.01	CIS-BP	AT5G16560	G2-like
AT1G01490	-854	-841	M2531_1.01	CIS-BP	AT3G01470	HD-ZIP
AT1G01490	-850	-843	M0770_1.01	CIS-BP	AT4G40060	HD-ZIP
AT1G01490	-242	-227	M00408	Transfac	AT1G26310, AT1G69120	MIKC
AT1G01490	-177	-168	bZIP60_TGACGTGG	Franco-Zorrilla et al	AT1G42990	bZIP
AT1G01490	-169	-160	DAG2_AAAAAGTG	Franco-Zorrilla et al	AT2G46590	Dof
AT1G01490	-143	-124	M2218_1.01	CIS-BP	AT2G22540	MIKC
AT1G01490	-139	-119	M2217_1.01	CIS-BP	AT2G45660	MIKC
AT1G01490	-80	-73	M0156_1.01	CIS-BP	AT3G23210	bHLH
AT1G01490	-67	-56	M2220_1.01	CIS-BP	AT3G22170	FAR1
AT1G01490	57	67	M2244_1.01	CIS-BP	AT1G28300	B3
AT1G01490	93	100	M1547_1.01	CIS-BP	AT2G06200	GRF
AT1G01510	140	149	M0027_1.01	CIS-BP	AT4G17490	ERF
AT1G01540	-757	-751	M0573_1.01	CIS-BP	AT2G37590	Dof
AT1G01540	-744	-732	M0760_1.01	CIS-BP	AT2G36610	HD-ZIP
AT1G01540	172	181	M1225_1.01	CIS-BP	AT2G01060	G2-like
AT1G01540	173	182	M1228_1.01	CIS-BP	AT3G13040	G2-like
AT1G01550	-696	-689	M0518_1.01	CIS-BP	AT2G21060	CSD
AT1G01570	-552	-532	M2217_1.01	CIS-BP	AT2G45660	MIKC
AT1G01570	-460	-448	M0760_1.01	CIS-BP	AT2G36610	HD-ZIP
AT1G01570	-335	-326	AHL20_ATTTAATT	Franco-Zorrilla et al	AT4G14465	AT hook
AT1G01570	-302	-293	AHL25_AATTAATT	Franco-Zorrilla et al	AT4G35390	AT hook
AT1G01570	-162	-155	M0518_1.01	CIS-BP	AT2G21060	CSD
AT1G01570	-32	-19	M2243_1.01	CIS-BP	AT4G21330	bHLH
AT1G01580	-1644	-1635	ICU4_TAAT.ATTA	Franco-Zorrilla et al	AT1G52150	HD-ZIP
AT1G01580	-1504	-1489	M2214_1.01	CIS-BP	AT5G11260	bZIP
AT1G01580	-1456	-1447	MYB111_GGTAGGTA	Franco-Zorrilla et al	AT5G49330	MYB
AT1G01580	-1414	-1404	M2226_1.01	CIS-BP	AT1G24260	MIKC
AT1G01580	-1399	-1390	CCA1_AGATATGA	Franco-Zorrilla et al	AT2G46830	MYB_related
AT1G01580	-1052	-1045	M0518_1.01	CIS-BP	AT2G21060	CSD
AT1G01580	-772	-763	AHL20_ATTATAAT	Franco-Zorrilla et al	AT4G14465	AT hook
AT1G01580	-617	-605	M0760_1.01	CIS-BP	AT2G36610	HD-ZIP
AT1G01580	-337	-328	M0526_1.01	CIS-BP	AT4G29000	CPP
AT1G01580	-231	-211	M2217_1.01	CIS-BP	AT2G45660	MIKC
AT1G01580	-196	-189	M2225_1.01	CIS-BP	AT3G59060	bHLH
AT1G01580	-184	-174	M2244_1.01	CIS-BP	AT1G28300	B3
AT1G01580	-173	-161	M01586	Transfac	AT3G12250, AT1G77920, AT1G68640, AT1G08320, AT1G22070	bZIP
AT1G01580	-155	-149	M0358_1.01	CIS-BP	AT5G67450	C2H2
AT1G01580	-83	-68	M01189	Transfac	AT1G33060	NAC
AT1G01580	62	71	YAB5_AATGATTA	Franco-Zorrilla et al	AT2G26580	YABBY
AT1G01590	-382	-373	AHL12_AATTAATT	Franco-Zorrilla et al	AT1G63480	AT hook
AT1G01590	-44	-24	M2217_1.01	CIS-BP	AT2G45660	MIKC
AT1G01590	124	131	M1180_1.01	CIS-BP	AT1G13450	Trihelix
AT1G01600	-1087	-1078	M1550_1.01	CIS-BP	AT1G69310	WRKY
AT1G01600	-952	-946	M0573_1.01	CIS-BP	AT2G37590	Dof
AT1G01600	-903	-883	M2217_1.01	CIS-BP	AT2G45660	MIKC
AT1G01600	-449	-440	RVE1_TAGATATT	Franco-Zorrilla et al	AT5G17300	MYB_related
AT1G01600	-423	-408	M00408	Transfac	AT1G26310, AT1G69120	MIKC
AT1G01600	-396	-388	M0605_1.01	CIS-BP	AT2G27050	EIL
AT1G01600	-265	-256	Dof5.7_AAAAAGGG	Franco-Zorrilla et al	AT5G65590	Dof
AT1G01600	-133	-124	M0758_1.01	CIS-BP	AT1G73360	HD-ZIP
AT1G01600	-102	-93	MYB59_GTTAGGTA	Franco-Zorrilla et al	AT5G59780	MYB, MYB_related
AT1G01600	-76	-67	DAG2_AAAAAGTG	Franco-Zorrilla et al	AT2G46590	Dof
AT1G01600	-72	-59	M2222_1.01	CIS-BP	AT5G20240	MIKC
AT1G01610	-726	-719	M0518_1.01	CIS-BP	AT2G21060	CSD
AT1G01610	-14	-5	M0768_1.01	CIS-BP	AT4G21750	HD-ZIP
AT1G01610	7	27	M2217_1.01	CIS-BP	AT2G45660	MIKC
AT1G01610	89	98	M1492_1.01	CIS-BP	AT1G54060	Trihelix
AT1G01610	162	171	M0690_1.01	CIS-BP	AT4G34680	GATA
AT1G01630	-1647	-1638	M1246_1.01	CIS-BP	AT5G47390	MYB_related
AT1G01630	-1645	-1636	M0580_1.01	CIS-BP	AT5G60850	Dof
AT1G01630	-1370	-1363	M1565_1.01	CIS-BP	AT5G01900	WRKY
AT1G01630	-1145	-1125	M2217_1.01	CIS-BP	AT2G45660	MIKC
AT1G01630	-1077	-1064	M2222_1.01	CIS-BP	AT5G20240	MIKC
AT1G01630	-420	-411	ATHB12_CAATCATT	Franco-Zorrilla et al	AT3G61890	HD-ZIP
AT1G01630	-2	8	M0766_1.01	CIS-BP	AT4G00730	HD-ZIP
AT1G01630	34	41	M1237_1.01	CIS-BP	AT4G38620	MYB
AT1G01630	160	169	M0690_1.01	CIS-BP	AT4G34680	GATA
AT1G01650	-1964	-1955	REM1_CGTGTAGA	Franco-Zorrilla et al	AT4G31610	B3
AT1G01650	-1822	-1813	DEAR3_GAACCGAC	Franco-Zorrilla et al	AT2G23340	ERF
AT1G01650	-1818	-1811	M1443_1.01	CIS-BP	AT3G60030	SBP
AT1G01650	-1735	-1726	M1492_1.01	CIS-BP	AT1G54060	Trihelix
AT1G01650	-1659	-1652	M2229_1.01	CIS-BP	AT1G32640	bHLH
AT1G01650	-157	-149	M1440_1.01	CIS-BP	AT1G53160	SBP
AT1G01650	-88	-77	M2220_1.01	CIS-BP	AT3G22170	FAR1
AT1G01650	-72	-59	M2222_1.01	CIS-BP	AT5G20240	MIKC
AT1G01650	-52	-43	M1550_1.01	CIS-BP	AT1G69310	WRKY
AT1G01650	-51	-42	M1558_1.01	CIS-BP	AT2G46130	WRKY
AT1G01680	-462	-447	M00408	Transfac	AT1G26310, AT1G69120	MIKC
AT1G01680	-361	-354	M1559_1.01	CIS-BP	AT2G47260	WRKY
AT1G01680	-235	-226	LBD16_TCCGGAAA	Franco-Zorrilla et al	AT2G42430	LBD
AT1G01680	-189	-180	AHL20_ATTTAATT	Franco-Zorrilla et al	AT4G14465	AT hook
AT1G01680	75	84	HSFC1_TTCTAGAA	Franco-Zorrilla et al	AT3G24520	HSF
AT1G01720	-357	-347	M0604_1.01	CIS-BP	AT1G73730	EIL
AT1G01720	-303	-294	M1518_1.01	CIS-BP	AT4G18390	TCP
AT1G01720	-289	-280	DEAR4_CACCGACA	Franco-Zorrilla et al	AT4G36900	ERF
AT1G01720	-148	-139	M0260_1.01	CIS-BP	AT2G46270	bZIP
AT1G01720	-145	-137	M01815	Transfac	AT3G12250, AT1G77920, AT1G22070, AT1G08320	bZIP
AT1G01720	-125	-102	M00399	Transfac	AT3G19290, AT1G49720	bZIP
AT1G01720	-120	-102	M2233_1.01	CIS-BP	AT1G49720	bZIP
AT1G01720	-114	-88	M00401	Transfac	AT3G19290, AT1G49720	bZIP
AT1G01720	-97	-81	M00435	Transfac	AT1G09530	bHLH
AT1G01720	-92	-79	M2215_1.01	CIS-BP	AT2G20180	bHLH
AT1G01720	-84	-75	HSFB2A_TTCTAGAA	Franco-Zorrilla et al	AT5G62020	HSF
AT1G01720	-51	-44	M2229_1.01	CIS-BP	AT1G32640	bHLH
AT1G01720	-50	-42	M01838	Transfac	AT4G36730	bZIP
AT1G01720	-29	-20	M0119_1.01	CIS-BP	AT4G17950	AT hook
AT1G01720	-18	2	M2217_1.01	CIS-BP	AT2G45660	MIKC
AT1G01725	-1575	-1566	KAN4_GGAATATT	Franco-Zorrilla et al	AT5G42630	G2-like
AT1G01725	-1564	-1555	M0077_1.01	CIS-BP	AT1G13260	RAV
AT1G01725	-1460	-1453	M0080_1.01	CIS-BP	AT3G25730	RAV
AT1G01725	160	180	M2217_1.01	CIS-BP	AT2G45660	MIKC
AT1G01760	-849	-829	M2217_1.01	CIS-BP	AT2G45660	MIKC
AT1G01760	87	96	M0255_1.01	CIS-BP	AT1G77920	bZIP
AT1G01760	93	101	M0014_1.01	CIS-BP	AT1G74930	ERF
AT1G01760	93	102	M0016_1.01	CIS-BP	AT1G78080	ERF
AT1G01770	-1324	-1315	ARR11_AAGATCTT	Franco-Zorrilla et al	AT1G67710	ARR-B
AT1G01780	-601	-594	M0679_1.01	CIS-BP	AT1G08000	GATA
AT1G01780	-601	-592	M0690_1.01	CIS-BP	AT4G34680	GATA
AT1G01780	-510	-503	M0518_1.01	CIS-BP	AT2G21060	CSD
AT1G01780	-306	-298	M1245_1.01	CIS-BP	AT5G40350	MYB
AT1G01780	-245	-236	M0256_1.01	CIS-BP	AT2G21230	bZIP
AT1G01780	-161	-152	M03175	Transfac	AT1G22985	ERF
AT1G01780	-108	-88	M2217_1.01	CIS-BP	AT2G45660	MIKC
AT1G01780	-69	-60	M03180	Transfac	AT3G54320	AP2
AT1G01780	-36	-23	M2222_1.01	CIS-BP	AT5G20240	MIKC
AT1G01780	180	189	M01799	Transfac	AT2G16910	bHLH
AT1G01790	-1530	-1523	M0680_1.01	CIS-BP	AT1G08010	GATA
AT1G01790	-1413	-1406	M1217_1.01	CIS-BP	AT1G13300	G2-like
AT1G01790	-1122	-1109	M2213_1.01	CIS-BP	AT1G75080	BES1
AT1G01790	-913	-904	RVE1_TAGATATT	Franco-Zorrilla et al	AT5G17300	MYB_related
AT1G01790	-681	-674	M0571_1.01	CIS-BP	AT1G29160	Dof
AT1G01790	-679	-672	M1180_1.01	CIS-BP	AT1G13450	Trihelix
AT1G01790	-646	-635	M1791_1.01	CIS-BP	AT1G75390	bZIP
AT1G01790	-444	-424	M2221_1.01	CIS-BP	AT5G10140	MIKC
AT1G01790	-421	-401	M2217_1.01	CIS-BP	AT2G45660	MIKC
AT1G01790	-386	-377	YAB1_AATCATAA	Franco-Zorrilla et al	AT2G45190	YABBY
AT1G01830	-907	-900	M0770_1.01	CIS-BP	AT4G40060	HD-ZIP
AT1G01840	-1326	-1306	M2217_1.01	CIS-BP	AT2G45660	MIKC
AT1G01840	-1024	-1017	M0680_1.01	CIS-BP	AT1G08010	GATA
AT1G01840	-1005	-995	M1235_1.01	CIS-BP	AT4G18770	MYB
AT1G01840	-922	-914	M0262_1.01	CIS-BP	AT4G01120	bZIP
AT1G01840	-910	-895	M2214_1.01	CIS-BP	AT5G11260	bZIP
AT1G01840	-907	-897	M0253_1.01	CIS-BP	AT1G49720	bZIP
AT1G01840	-709	-696	M2222_1.01	CIS-BP	AT5G20240	MIKC
AT1G01840	-343	-334	M0578_1.01	CIS-BP	AT5G39660	Dof
AT1G01840	-149	-142	M0518_1.01	CIS-BP	AT2G21060	CSD
AT1G01840	-57	-48	M03191	Transfac	AT3G20840, AT1G51190, AT1G72570	AP2
AT1G01840	157	166	ANAC58_TTGCGTGC	Franco-Zorrilla et al	AT3G18400	NAC
AT1G01880	-1243	-1233	M01191	Transfac	AT3G61150, AT1G17920, AT1G79840, AT1G73360, AT4G21750, AT4G00730, AT1G05230, AT3G03260, AT4G17710, AT2G32370, AT4G04890	HD-ZIP
AT1G01880	-789	-782	M0518_1.01	CIS-BP	AT2G21060	CSD
AT1G01880	-72	-66	M01839	Transfac	AT3G48160, AT3G01330	E2F/DP
AT1G01880	-56	-39	M00392	Transfac	AT2G03710	MIKC
AT1G01880	-52	-42	M2226_1.01	CIS-BP	AT1G24260	MIKC
AT1G01900	-1617	-1598	M2218_1.01	CIS-BP	AT2G22540	MIKC
AT1G01900	-706	-697	M1310_1.01	CIS-BP	AT5G61430	NAC
AT1G01900	-642	-629	M00089	Transfac	AT3G01470	HD-ZIP
AT1G01900	-635	-628	M0525_1.01	CIS-BP	AT3G22760	CPP
AT1G01900	-567	-558	ATHB51_CAATAATT	Franco-Zorrilla et al	AT5G03790	HD-ZIP
AT1G01900	-536	-527	M0758_1.01	CIS-BP	AT1G73360	HD-ZIP
AT1G01900	-527	-517	M1221_1.01	CIS-BP	AT1G22640	MYB
AT1G01900	-513	-504	M0006_1.01	CIS-BP	AT1G15360	ERF
AT1G01900	-415	-409	M0579_1.01	CIS-BP	AT5G60200	Dof
AT1G01900	-153	-141	M2238_1.01	CIS-BP	AT3G50060	MYB
AT1G01900	-153	-142	M2736_1.01	CIS-BP	AT1G13260	RAV
AT1G01900	-57	-51	M00635	Transfac	AT3G25990, AT1G13450	Trihelix
AT1G01900	-53	-44	bZIP60_TGACGTGG	Franco-Zorrilla et al	AT1G42990	bZIP
AT1G01900	-51	-43	M01815	Transfac	AT3G12250, AT1G77920, AT1G22070, AT1G08320	bZIP
AT1G01900	58	65	M1232_1.01	CIS-BP	AT3G50060	MYB
AT1G01900	72	79	M0757_1.01	CIS-BP	AT1G28420	HB-other
AT1G01900	93	113	M2217_1.01	CIS-BP	AT2G45660	MIKC
AT1G01900	93	106	M2222_1.01	CIS-BP	AT5G20240	MIKC
AT1G01900	141	150	TOE2_AACCTACG	Franco-Zorrilla et al	AT5G60120	AP2
AT1G01910	-1935	-1927	M0605_1.01	CIS-BP	AT2G27050	EIL
AT1G01910	-1541	-1528	M2222_1.01	CIS-BP	AT5G20240	MIKC
AT1G01910	-1429	-1420	KAN4_GAATATTC	Franco-Zorrilla et al	AT5G42630	G2-like
AT1G01910	-1261	-1241	M2217_1.01	CIS-BP	AT2G45660	MIKC
AT1G01910	-1171	-1161	M2226_1.01	CIS-BP	AT1G24260	MIKC
AT1G01910	-950	-932	M2236_1.01	CIS-BP	AT1G30490	HD-ZIP
AT1G01910	-949	-937	M01586	Transfac	AT3G12250, AT1G77920, AT1G68640, AT1G08320, AT1G22070	bZIP
AT1G01910	-922	-905	M1710_1.01	CIS-BP	AT4G18960	MIKC
AT1G01910	103	112	HSFB2A_GAACGTTC	Franco-Zorrilla et al	AT5G62020	HSF
AT1G01920	-1947	-1940	M00438	Transfac	AT1G34170, AT1G34390, AT1G35240, AT1G35540, AT3G61830, AT1G19850, AT1G19220, AT1G34310, AT1G30330, AT1G35520, AT1G34410, AT2G46530, AT1G59750, AT2G33860	ARF
AT1G01920	-337	-328	KAN4_GGAATATT	Franco-Zorrilla et al	AT5G42630	G2-like
AT1G01920	-336	-327	HSFB2A_GAACGTTC	Franco-Zorrilla et al	AT5G62020	HSF
AT1G01930	-1842	-1833	ANAC46_TTGCGTGT	Franco-Zorrilla et al	AT3G04060	NAC
AT1G01930	-880	-871	RVE1_TAGATATT	Franco-Zorrilla et al	AT5G17300	MYB_related
AT1G01940	-1731	-1720	M01840	Transfac	AT3G01330	E2F/DP
AT1G01940	-1627	-1618	STY1_CTAGCTAG	Franco-Zorrilla et al	AT3G51060	SRS
AT1G01940	-1000	-991	ANAC58_TTGCGTGC	Franco-Zorrilla et al	AT3G18400	NAC
AT1G01940	-994	-983	M1306_1.01	CIS-BP	AT5G04410	NAC
AT1G01940	-851	-842	M1452_1.01	CIS-BP	AT1G23420	YABBY
AT1G01940	-682	-673	M0756_1.01	CIS-BP	AT1G23380	TALE
AT1G01940	-415	-406	M0023_1.01	CIS-BP	AT3G20310	ERF
AT1G01950	-1646	-1637	RVE1_TAGATATT	Franco-Zorrilla et al	AT5G17300	MYB_related
AT1G01950	-684	-675	ANAC46_TTGCGTGT	Franco-Zorrilla et al	AT3G04060	NAC
AT1G01950	-368	-359	M03182	Transfac	AT3G20840, AT1G51190, AT1G72570	AP2
AT1G01950	-119	-110	M0526_1.01	CIS-BP	AT4G29000	CPP
AT1G01950	-99	-92	M1520_1.01	CIS-BP	AT5G60970	TCP
AT1G01950	-94	-88	M01839	Transfac	AT3G48160, AT3G01330	E2F/DP
AT1G01950	-49	-42	M0518_1.01	CIS-BP	AT2G21060	CSD
AT1G01960	-268	-251	M01061	Transfac	AT3G02310	MIKC
AT1G01960	-202	-182	M2217_1.01	CIS-BP	AT2G45660	MIKC
AT1G01960	18	27	M1243_1.01	CIS-BP	AT5G18240	G2-like
AT1G01960	23	33	M2242_1.01	CIS-BP	AT1G09770	MYB
AT1G01960	100	110	M2212_1.01	CIS-BP	AT1G19350	BES1
AT1G01980	-39	-32	M0518_1.01	CIS-BP	AT2G21060	CSD
AT1G01980	-38	-18	M2217_1.01	CIS-BP	AT2G45660	MIKC
AT1G02020	-788	-768	M2217_1.01	CIS-BP	AT2G45660	MIKC
AT1G02040	24	30	M0573_1.01	CIS-BP	AT2G37590	Dof
AT1G02040	27	36	M1558_1.01	CIS-BP	AT2G46130	WRKY
AT1G02040	41	53	M0252_1.01	CIS-BP	AT1G45249	bZIP
AT1G02040	42	55	M2215_1.01	CIS-BP	AT2G20180	bHLH
AT1G02065	-1015	-1006	M1552_1.01	CIS-BP	AT2G23320	WRKY
AT1G02065	-897	-890	M0249_1.01	CIS-BP	AT3G23690	bHLH
AT1G02065	-897	-884	M2215_1.01	CIS-BP	AT2G20180	bHLH
AT1G02065	-847	-836	M2220_1.01	CIS-BP	AT3G22170	FAR1
AT1G02065	-755	-747	M0692_1.01	CIS-BP	AT5G47140	GATA
AT1G02065	-349	-336	M2222_1.01	CIS-BP	AT5G20240	MIKC
AT1G02065	-72	-63	AHL12_AAATATTT	Franco-Zorrilla et al	AT1G63480	AT hook
AT1G02065	-68	-59	AHL25_AATTAATT	Franco-Zorrilla et al	AT4G35390	AT hook
AT1G02070	-1202	-1191	M0154_1.01	CIS-BP	AT2G18300	bHLH
AT1G02070	-207	-187	M2217_1.01	CIS-BP	AT2G45660	MIKC
AT1G02070	-156	-147	TOE1_AACCTTAA	Franco-Zorrilla et al	AT2G28550	AP2
AT1G02070	37	44	M2229_1.01	CIS-BP	AT1G32640	bHLH
AT1G02070	58	67	ETT_TGTCGGAA	Franco-Zorrilla et al	AT2G33860	ARF
AT1G02080	-270	-263	M0770_1.01	CIS-BP	AT4G40060	HD-ZIP
AT1G02080	-92	-72	M2217_1.01	CIS-BP	AT2G45660	MIKC
AT1G02090	-1827	-1818	ZAT18_AGTGCACT	Franco-Zorrilla et al	AT3G53600	C2H2
AT1G02090	-1605	-1596	YAB5_AATGATTA	Franco-Zorrilla et al	AT2G26580	YABBY
AT1G02090	-1572	-1565	M0679_1.01	CIS-BP	AT1G08000	GATA
AT1G02090	-1477	-1457	M2221_1.01	CIS-BP	AT5G10140	MIKC
AT1G02090	-1475	-1460	M00950	Transfac	AT4G18960	MIKC
AT1G02090	-1447	-1440	M0574_1.01	CIS-BP	AT3G21270	Dof
AT1G02090	-1375	-1367	M0759_1.01	CIS-BP	AT2G22430	HD-ZIP
AT1G02090	-1365	-1356	M0032_1.01	CIS-BP	AT4G25480	ERF
AT1G02090	-1163	-1154	M1569_1.01	CIS-BP	AT5G49520	WRKY
AT1G02090	-1161	-1152	M1567_1.01	CIS-BP	AT5G24110	WRKY
AT1G02090	-1153	-1144	M03180	Transfac	AT3G54320	AP2
AT1G02090	-888	-881	M00438	Transfac	AT1G34170, AT1G34390, AT1G35240, AT1G35540, AT3G61830, AT1G19850, AT1G19220, AT1G34310, AT1G30330, AT1G35520, AT1G34410, AT2G46530, AT1G59750, AT2G33860	ARF
AT1G02090	-837	-830	M1237_1.01	CIS-BP	AT4G38620	MYB
AT1G02090	-630	-617	M2222_1.01	CIS-BP	AT5G20240	MIKC
AT1G02090	-628	-608	M2217_1.01	CIS-BP	AT2G45660	MIKC
AT1G02090	-575	-566	ZAT2_CCAGCTGG	Franco-Zorrilla et al	AT2G17180	C2H2
AT1G02090	-432	-425	M0757_1.01	CIS-BP	AT1G28420	HB-other
AT1G02090	-407	-398	M0572_1.01	CIS-BP	AT1G64620	Dof
AT1G02090	-284	-275	M0606_1.01	CIS-BP	AT3G20770	EIL
AT1G02090	-263	-254	M0763_1.01	CIS-BP	AT3G19510	HB-PHD
AT1G02090	-258	-249	M03209	Transfac	AT3G20310	ERF
AT1G02090	-251	-244	M0013_1.01	CIS-BP	AT1G68840	RAV
AT1G02090	-251	-242	M0077_1.01	CIS-BP	AT1G13260	RAV
AT1G02090	-239	-230	M1243_1.01	CIS-BP	AT5G18240	G2-like
AT1G02100	-1615	-1598	M01064	Transfac	AT2G03710	MIKC
AT1G02100	-1494	-1478	M01819	Transfac	AT2G46830	MYB_related
AT1G02100	-1426	-1417	M1229_1.01	CIS-BP	AT3G16857	ARR-B
AT1G02100	-1219	-1210	ZAT2_CCAGCTGG	Franco-Zorrilla et al	AT2G17180	C2H2
AT1G02100	-573	-564	M01799	Transfac	AT2G16910	bHLH
AT1G02100	-531	-522	GLK1_AGAATCTG	Franco-Zorrilla et al	AT2G20570	G2-like
AT1G02100	-221	-212	M0763_1.01	CIS-BP	AT3G19510	HB-PHD
AT1G02100	-140	-120	M2217_1.01	CIS-BP	AT2G45660	MIKC
AT1G02100	67	76	M1243_1.01	CIS-BP	AT5G18240	G2-like
AT1G02100	68	77	M1223_1.01	CIS-BP	AT1G68670	G2-like
AT1G02100	81	88	M0008_1.01	CIS-BP	AT1G25560	RAV
AT1G02100	86	95	M03209	Transfac	AT3G20310	ERF
AT1G02100	112	121	M0606_1.01	CIS-BP	AT3G20770	EIL
AT1G02120	-503	-492	M2737_1.01	CIS-BP	AT1G13260	RAV
AT1G02120	-170	-159	M01850	Transfac	AT2G37000	TCP
AT1G02120	-79	-70	M1550_1.01	CIS-BP	AT1G69310	WRKY
AT1G02120	-65	-56	SPL7_CGTACGAC	Franco-Zorrilla et al	AT5G18830	SBP
AT1G02120	-52	-43	MYB46_GGTGGTTG	Franco-Zorrilla et al	AT5G12870	MYB
AT1G02120	-48	-39	DREB2C_CACCGACA	Franco-Zorrilla et al	AT2G40340	ERF
AT1G02120	-22	-2	M2217_1.01	CIS-BP	AT2G45660	MIKC
AT1G02120	-22	-9	M2222_1.01	CIS-BP	AT5G20240	MIKC
AT1G02120	124	133	M0078_1.01	CIS-BP	AT1G13260	RAV
AT1G02140	-1973	-1960	M2222_1.01	CIS-BP	AT5G20240	MIKC
AT1G02140	-1813	-1804	HSFB2A_TTCTAGAA	Franco-Zorrilla et al	AT5G62020	HSF
AT1G02140	-1282	-1270	M01583	Transfac	AT1G63650, AT3G27920	MYB
AT1G02140	-1024	-1015	LBD16_TCCGGAAA	Franco-Zorrilla et al	AT2G42430	LBD
AT1G02140	-880	-860	M2217_1.01	CIS-BP	AT2G45660	MIKC
AT1G02140	-658	-641	M2490_1.01	CIS-BP	AT2G03710	MIKC
AT1G02140	96	103	M0030_1.01	CIS-BP	AT4G25470	ERF
AT1G02145	-423	-417	M0579_1.01	CIS-BP	AT5G60200	Dof
AT1G02145	-245	-238	M0030_1.01	CIS-BP	AT4G25470	ERF
AT1G02145	-194	-174	M2217_1.01	CIS-BP	AT2G45660	MIKC
AT1G02145	-120	-107	M2222_1.01	CIS-BP	AT5G20240	MIKC
AT1G02145	45	54	M03191	Transfac	AT3G20840, AT1G51190, AT1G72570	AP2
AT1G02150	-1846	-1838	M1241_1.01	CIS-BP	AT5G08520	MYB
AT1G02150	-1619	-1611	M1305_1.01	CIS-BP	AT4G35580	NAC
AT1G02150	-1478	-1469	M03212	Transfac	AT3G54320	AP2
AT1G02150	-1438	-1429	M0761_1.01	CIS-BP	AT2G44910	HD-ZIP
AT1G02150	-1059	-1045	M01582	Transfac	AT1G24260	MIKC
AT1G02150	-1026	-1016	M1561_1.01	CIS-BP	AT4G01720	WRKY
AT1G02150	-873	-867	M0354_1.01	CIS-BP	AT3G53600	C2H2
AT1G02150	-870	-861	TCP16_GGGTCCAC	Franco-Zorrilla et al	AT1G69690	TCP
AT1G02150	-858	-848	M2226_1.01	CIS-BP	AT1G24260	MIKC
AT1G02150	-657	-648	KAN1_CGAATAT.T	Franco-Zorrilla et al	AT5G16560	G2-like
AT1G02150	-544	-531	M2222_1.01	CIS-BP	AT5G20240	MIKC
AT1G02150	-543	-523	M2217_1.01	CIS-BP	AT2G45660	MIKC
AT1G02160	-1957	-1950	M0029_1.01	CIS-BP	AT4G23750	ERF
AT1G02160	-1692	-1685	M0021_1.01	CIS-BP	AT3G14230	ERF
AT1G02160	-1681	-1665	M00435	Transfac	AT1G09530	bHLH
AT1G02160	-1664	-1656	M0147_1.01	CIS-BP	AT5G37020	ARF
AT1G02160	-1527	-1519	M1444_1.01	CIS-BP	AT5G18830	SBP
AT1G02160	-1517	-1510	M0757_1.01	CIS-BP	AT1G28420	HB-other
AT1G02160	-1344	-1332	M01583	Transfac	AT1G63650, AT3G27920	MYB
AT1G02160	-1284	-1273	M2220_1.01	CIS-BP	AT3G22170	FAR1
AT1G02160	-1268	-1250	M2533_1.01	CIS-BP	AT1G30490	HD-ZIP
AT1G02160	-1248	-1238	M0604_1.01	CIS-BP	AT1G73730	EIL
AT1G02160	-1208	-1193	M01189	Transfac	AT1G33060	NAC
AT1G02160	-1167	-1158	REM1_TGATGTAG	Franco-Zorrilla et al	AT4G31610	B3
AT1G02160	-1067	-1058	M1515_1.01	CIS-BP	AT1G53230	TCP
AT1G02160	-877	-868	M0077_1.01	CIS-BP	AT1G13260	RAV
AT1G02160	-862	-845	M1710_1.01	CIS-BP	AT4G18960	MIKC
AT1G02160	-634	-625	GLK1_AGAATCTG	Franco-Zorrilla et al	AT2G20570	G2-like
AT1G02160	-567	-561	M0579_1.01	CIS-BP	AT5G60200	Dof
AT1G02160	-500	-491	REM1_CGTGTAGA	Franco-Zorrilla et al	AT4G31610	B3
AT1G02160	-304	-294	M0689_1.01	CIS-BP	AT4G32890	GATA
AT1G02160	-62	-53	M1493_1.01	CIS-BP	AT4G00238	GeBP
AT1G02160	72	81	ERF1_GCGCCGCC	Franco-Zorrilla et al	AT3G23240	ERF
AT1G02160	74	83	M03208	Transfac	AT4G17490	ERF
AT1G02160	96	106	M1224_1.01	CIS-BP	AT1G74840	MYB_related
AT1G02160	98	107	GLK1_GGATATCC	Franco-Zorrilla et al	AT2G20570	G2-like
AT1G02170	-782	-773	M0685_1.01	CIS-BP	AT3G51080	GATA
AT1G02180	-116	-96	M2217_1.01	CIS-BP	AT2G45660	MIKC
AT1G02180	49	62	M2222_1.01	CIS-BP	AT5G20240	MIKC
AT1G02205	-527	-518	M0119_1.01	CIS-BP	AT4G17950	AT hook
AT1G02205	-402	-393	M0077_1.01	CIS-BP	AT1G13260	RAV
AT1G02205	-400	-393	M0081_1.01	CIS-BP	AT3G25730	RAV
AT1G02205	-390	-381	M0258_1.01	CIS-BP	AT2G40620	bZIP
AT1G02260	-1412	-1403	MYB55_GGTGGTTG	Franco-Zorrilla et al	AT4G01680	MYB
AT1G02260	-1280	-1274	M0573_1.01	CIS-BP	AT2G37590	Dof
AT1G02260	-1106	-1097	DAG2_AAAAAGTG	Franco-Zorrilla et al	AT2G46590	Dof
AT1G02260	-840	-833	M2225_1.01	CIS-BP	AT3G59060	bHLH
AT1G02260	-756	-747	TOE1_AACCTTAA	Franco-Zorrilla et al	AT2G28550	AP2
AT1G02260	-312	-303	RVE1_AGATATTT	Franco-Zorrilla et al	AT5G17300	MYB_related
AT1G02260	-86	-66	M2217_1.01	CIS-BP	AT2G45660	MIKC
AT1G02260	-68	-61	M0680_1.01	CIS-BP	AT1G08010	GATA
AT1G02270	-430	-418	M0760_1.01	CIS-BP	AT2G36610	HD-ZIP
AT1G02270	-386	-377	DREB2C_CACCGACA	Franco-Zorrilla et al	AT2G40340	ERF
AT1G02270	86	94	M0605_1.01	CIS-BP	AT2G27050	EIL
AT1G02280	-19	-10	M1238_1.01	CIS-BP	AT5G04760	MYB
AT1G02300	-124	-104	M2217_1.01	CIS-BP	AT2G45660	MIKC
AT1G02300	-63	-55	M2532_1.01	CIS-BP	AT5G65310	HD-ZIP
AT1G02300	-9	1	M0604_1.01	CIS-BP	AT1G73730	EIL
AT1G02305	4	24	M2217_1.01	CIS-BP	AT2G45660	MIKC
AT1G02305	170	189	M2218_1.01	CIS-BP	AT2G22540	MIKC
AT1G02310	-627	-618	AHL12_ATAATTAT	Franco-Zorrilla et al	AT1G63480	AT hook
AT1G02310	-362	-353	AHL12_AATTAATT	Franco-Zorrilla et al	AT1G63480	AT hook
AT1G02310	-163	-154	TOE1_AACCTTAA	Franco-Zorrilla et al	AT2G28550	AP2
AT1G02310	-156	-149	M0518_1.01	CIS-BP	AT2G21060	CSD
AT1G02310	25	36	M01840	Transfac	AT3G01330	E2F/DP
AT1G02310	61	81	M2217_1.01	CIS-BP	AT2G45660	MIKC
AT1G02330	-1441	-1426	M2240_1.01	CIS-BP	AT2G33810	SBP
AT1G02330	-1279	-1270	M0119_1.01	CIS-BP	AT4G17950	AT hook
AT1G02330	-1179	-1170	ARR14_AAGATCTT	Franco-Zorrilla et al	AT2G01760	ARR-B
AT1G02330	-844	-835	M1222_1.01	CIS-BP	AT1G25550	G2-like
AT1G02330	-830	-821	M0018_1.01	CIS-BP	AT2G33710	ERF
AT1G02330	-787	-778	M0079_1.01	CIS-BP	AT1G51120	RAV
AT1G02330	-704	-684	M2234_1.01	CIS-BP	AT4G37750	AP2
AT1G02330	-701	-695	M0350_1.01	CIS-BP	AT1G27730	C2H2
AT1G02330	-692	-685	M0156_1.01	CIS-BP	AT3G23210	bHLH
AT1G02330	-556	-541	M00408	Transfac	AT1G26310, AT1G69120	MIKC
AT1G02330	-470	-461	RAP2.6_CCGCCGCA	Franco-Zorrilla et al	AT1G43160	ERF
AT1G02335	-630	-621	M0578_1.01	CIS-BP	AT5G39660	Dof
AT1G02335	-129	-114	M2240_1.01	CIS-BP	AT2G33810	SBP
AT1G02335	29	38	M0119_1.01	CIS-BP	AT4G17950	AT hook
AT1G02335	133	142	ARR14_AAGATCTT	Franco-Zorrilla et al	AT2G01760	ARR-B
AT1G02360	-255	-235	M2217_1.01	CIS-BP	AT2G45660	MIKC
AT1G02360	-41	-31	M1561_1.01	CIS-BP	AT4G01720	WRKY
AT1G02360	44	53	M03182	Transfac	AT3G20840, AT1G51190, AT1G72570	AP2
AT1G02370	-737	-729	M0035_1.01	CIS-BP	AT5G07580	ERF
AT1G02370	25	34	M1234_1.01	CIS-BP	AT4G18020	ARR-B
AT1G02370	132	139	M0017_1.01	CIS-BP	AT2G31230	ERF
AT1G02370	167	176	RRTF1_CGCCGTCA	Franco-Zorrilla et al	AT4G34410	ERF
AT1G02370	169	176	M01999	Transfac	AT3G23240	ERF
AT1G02380	-396	-387	M1220_1.01	CIS-BP	AT1G19000	MYB_related
AT1G02380	-112	-98	M2211_1.01	CIS-BP	AT5G13790	MIKC
AT1G02380	-57	-37	M2217_1.01	CIS-BP	AT2G45660	MIKC
AT1G02380	-16	-7	M0258_1.01	CIS-BP	AT2G40620	bZIP
AT1G02390	-1780	-1771	M1558_1.01	CIS-BP	AT2G46130	WRKY
AT1G02390	-138	-128	M0766_1.01	CIS-BP	AT4G00730	HD-ZIP
AT1G02390	-117	-109	M1438_1.01	CIS-BP	AT1G20980	SBP
AT1G02390	-116	-107	SPL1_CGTACGGA	Franco-Zorrilla et al	AT2G47070	SBP
AT1G02390	171	181	M2226_1.01	CIS-BP	AT1G24260	MIKC
AT1G02400	-628	-612	M01819	Transfac	AT2G46830	MYB_related
AT1G02400	-473	-462	M01193	Transfac	AT3G61150, AT1G73360, AT1G79840, AT1G34650, AT1G17920, AT4G21750, AT4G00730, AT1G05230, AT3G03260, AT4G17710, AT2G32370, AT4G04890	HD-ZIP
AT1G02400	-472	-462	M01191	Transfac	AT3G61150, AT1G17920, AT1G79840, AT1G73360, AT4G21750, AT4G00730, AT1G05230, AT3G03260, AT4G17710, AT2G32370, AT4G04890	HD-ZIP
AT1G02400	-345	-338	M0518_1.01	CIS-BP	AT2G21060	CSD
AT1G02400	-236	-227	AHL12_AAATATTT	Franco-Zorrilla et al	AT1G63480	AT hook
AT1G02400	-139	-132	M0770_1.01	CIS-BP	AT4G40060	HD-ZIP
AT1G02400	-101	-90	M1791_1.01	CIS-BP	AT1G75390	bZIP
AT1G02400	-47	-38	M01799	Transfac	AT2G16910	bHLH
AT1G02410	-317	-307	M0766_1.01	CIS-BP	AT4G00730	HD-ZIP
AT1G02410	-16	4	M2217_1.01	CIS-BP	AT2G45660	MIKC
AT1G02430	-739	-732	M0680_1.01	CIS-BP	AT1G08010	GATA
AT1G02430	-30	-23	M1566_1.01	CIS-BP	AT5G13080	WRKY
AT1G02440	-30	-21	M1563_1.01	CIS-BP	AT4G31550	WRKY
AT1G02450	-1635	-1626	AHL20_AATATATT	Franco-Zorrilla et al	AT4G14465	AT hook
AT1G02450	-709	-700	ETT_TGTCGGAA	Franco-Zorrilla et al	AT2G33860	ARF
AT1G02450	-483	-473	M1561_1.01	CIS-BP	AT4G01720	WRKY
AT1G02450	-397	-388	M0255_1.01	CIS-BP	AT1G77920	bZIP
AT1G02450	-397	-387	M2251_1.01	CIS-BP	AT5G65210	bZIP
AT1G02450	-384	-375	TGA2_TGACGTCA	Franco-Zorrilla et al	AT5G06950	bZIP
AT1G02450	-39	-25	M01582	Transfac	AT1G24260	MIKC
AT1G02450	131	151	M2217_1.01	CIS-BP	AT2G45660	MIKC
AT1G02460	-1830	-1820	M2226_1.01	CIS-BP	AT1G24260	MIKC
AT1G02460	-1220	-1211	M0572_1.01	CIS-BP	AT1G64620	Dof
AT1G02460	-1144	-1135	M0016_1.01	CIS-BP	AT1G78080	ERF
AT1G02460	-1072	-1063	ORA47_ACCGACCA	Franco-Zorrilla et al	AT1G74930	ERF
AT1G02460	-941	-928	M2222_1.01	CIS-BP	AT5G20240	MIKC
AT1G02460	-921	-915	M0358_1.01	CIS-BP	AT5G67450	C2H2
AT1G02460	-907	-887	M2217_1.01	CIS-BP	AT2G45660	MIKC
AT1G02470	-1686	-1679	M0757_1.01	CIS-BP	AT1G28420	HB-other
AT1G02470	-1677	-1668	WOX13_ATCAATCA	Franco-Zorrilla et al	AT4G35550	WOX
AT1G02470	-1675	-1668	M0769_1.01	CIS-BP	AT4G35550	WOX
AT1G02470	-1484	-1478	M0356_1.01	CIS-BP	AT5G06070	C2H2
AT1G02470	-1102	-1091	M1306_1.01	CIS-BP	AT5G04410	NAC
AT1G02470	-1094	-1076	M2236_1.01	CIS-BP	AT1G30490	HD-ZIP
AT1G02470	-535	-520	M01189	Transfac	AT1G33060	NAC
AT1G02470	-491	-475	M01133	Transfac	AT4G18960	MIKC
AT1G02470	-201	-188	M2222_1.01	CIS-BP	AT5G20240	MIKC
AT1G02470	-200	-180	M2217_1.01	CIS-BP	AT2G45660	MIKC
AT1G02470	-182	-168	M2219_1.01	CIS-BP	AT3G54340	MIKC
AT1G02470	79	88	MYB46_GGTGGTTG	Franco-Zorrilla et al	AT5G12870	MYB
AT1G02530	-1303	-1288	M01189	Transfac	AT1G33060	NAC
AT1G02560	67	75	M1241_1.01	CIS-BP	AT5G08520	MYB
AT1G02560	88	97	M1492_1.01	CIS-BP	AT1G54060	Trihelix
AT1G02575	-418	-411	M1565_1.01	CIS-BP	AT5G01900	WRKY
AT1G02575	141	161	M2217_1.01	CIS-BP	AT2G45660	MIKC
AT1G02575	161	174	M2243_1.01	CIS-BP	AT4G21330	bHLH
AT1G02580	-20	0	M2217_1.01	CIS-BP	AT2G45660	MIKC
AT1G02610	-67	-47	M2217_1.01	CIS-BP	AT2G45660	MIKC
AT1G02630	-1205	-1185	M2217_1.01	CIS-BP	AT2G45660	MIKC
AT1G02630	-210	-201	M03187	Transfac	AT2G28550	AP2
AT1G02630	-38	-23	M01189	Transfac	AT1G33060	NAC
AT1G02640	-918	-903	M00408	Transfac	AT1G26310, AT1G69120	MIKC
AT1G02640	-659	-650	CCA1_AGATATGA	Franco-Zorrilla et al	AT2G46830	MYB_related
AT1G02640	-622	-611	M1791_1.01	CIS-BP	AT1G75390	bZIP
AT1G02640	-615	-606	M1492_1.01	CIS-BP	AT1G54060	Trihelix
AT1G02640	-546	-537	M0771_1.01	CIS-BP	AT5G25220	TALE
AT1G02640	-481	-468	M2222_1.01	CIS-BP	AT5G20240	MIKC
AT1G02640	-305	-296	M01848	Transfac	AT1G69690	TCP
AT1G02640	-291	-282	M0256_1.01	CIS-BP	AT2G21230	bZIP
AT1G02640	-258	-238	M2221_1.01	CIS-BP	AT5G10140	MIKC
AT1G02640	-188	-179	M0524_1.01	CIS-BP	AT3G04850	CPP
AT1G02640	16	36	M2217_1.01	CIS-BP	AT2G45660	MIKC
AT1G02660	-843	-830	M2222_1.01	CIS-BP	AT5G20240	MIKC
AT1G02660	-654	-645	ARR14_AAGATCTT	Franco-Zorrilla et al	AT2G01760	ARR-B
AT1G02660	-642	-634	M1309_1.01	CIS-BP	AT5G39610	NAC
AT1G02660	-591	-584	M01806	Transfac	AT4G36730	bZIP
AT1G02660	-591	-582	M0260_1.01	CIS-BP	AT2G46270	bZIP
AT1G02660	-563	-554	M0254_1.01	CIS-BP	AT1G49720	bZIP
AT1G02660	-387	-378	AHL12_AATTAATT	Franco-Zorrilla et al	AT1G63480	AT hook
AT1G02660	-386	-377	AHL25_ATTTAATT	Franco-Zorrilla et al	AT4G35390	AT hook
AT1G02660	-289	-280	M0032_1.01	CIS-BP	AT4G25480	ERF
AT1G02660	-239	-230	PIF3_CCACGTGG	Franco-Zorrilla et al	AT1G09530	bHLH
AT1G02660	-70	-55	M00408	Transfac	AT1G26310, AT1G69120	MIKC
AT1G02660	-68	-48	M2217_1.01	CIS-BP	AT2G45660	MIKC
AT1G02660	-32	-23	AHL20_ATTTAATT	Franco-Zorrilla et al	AT4G14465	AT hook
AT1G02690	-42	-33	bZIP60_TGACGTCA	Franco-Zorrilla et al	AT1G42990	bZIP
AT1G02690	-41	-32	M0261_1.01	CIS-BP	AT3G12250	bZIP
AT1G02730	-312	-303	M2223_1.01	CIS-BP	AT1G09530	bHLH
AT1G02730	-263	-254	AHL12_AATTAATT	Franco-Zorrilla et al	AT1G63480	AT hook
AT1G02730	-258	-249	AHL25_ATTTAATT	Franco-Zorrilla et al	AT4G35390	AT hook
AT1G02730	-253	-243	M1554_1.01	CIS-BP	AT2G25000	WRKY
AT1G02730	-250	-241	M1240_1.01	CIS-BP	AT5G06100	MYB
AT1G02730	-237	-217	M2217_1.01	CIS-BP	AT2G45660	MIKC
AT1G02730	-189	-180	M1550_1.01	CIS-BP	AT1G69310	WRKY
AT1G02730	-160	-151	TCP15_GGGCCCAC	Franco-Zorrilla et al	AT1G69690	TCP
AT1G02730	-115	-106	M0016_1.01	CIS-BP	AT1G78080	ERF
AT1G02730	-72	-63	M0685_1.01	CIS-BP	AT3G51080	GATA
AT1G02740	-1646	-1637	GLK1_GGATATCC	Franco-Zorrilla et al	AT2G20570	G2-like
AT1G02740	-900	-893	M0518_1.01	CIS-BP	AT2G21060	CSD
AT1G02740	-608	-599	RVE1_AGATATTT	Franco-Zorrilla et al	AT5G17300	MYB_related
AT1G02740	-385	-365	M2217_1.01	CIS-BP	AT2G45660	MIKC
AT1G02740	-146	-137	LBD16_TCCGGAAA	Franco-Zorrilla et al	AT2G42430	LBD
AT1G02750	-233	-226	M0523_1.01	CIS-BP	AT2G20110	CPP
AT1G02750	-92	-72	M2217_1.01	CIS-BP	AT2G45660	MIKC
AT1G02780	-1077	-1057	M2217_1.01	CIS-BP	AT2G45660	MIKC
AT1G02780	103	112	M1178_1.01	CIS-BP	AT1G31320	LBD
AT1G02780	162	169	M0030_1.01	CIS-BP	AT4G25470	ERF
AT1G02790	-729	-722	M0518_1.01	CIS-BP	AT2G21060	CSD
AT1G02790	-244	-229	M00408	Transfac	AT1G26310, AT1G69120	MIKC
AT1G02790	-171	-151	M2217_1.01	CIS-BP	AT2G45660	MIKC
AT1G02790	63	76	M2222_1.01	CIS-BP	AT5G20240	MIKC
AT1G02790	85	94	ARR11_AAGATCTT	Franco-Zorrilla et al	AT1G67710	ARR-B
AT1G02800	-477	-463	M2211_1.01	CIS-BP	AT5G13790	MIKC
AT1G02800	-450	-441	RVE1_TAGATATT	Franco-Zorrilla et al	AT5G17300	MYB_related
AT1G02800	52	72	M2217_1.01	CIS-BP	AT2G45660	MIKC
AT1G02816	-60	-37	M00399	Transfac	AT3G19290, AT1G49720	bZIP
AT1G02820	-1260	-1251	STY1_CCCTAGGG	Franco-Zorrilla et al	AT3G51060	SRS
AT1G02820	-1116	-1104	M01583	Transfac	AT1G63650, AT3G27920	MYB
AT1G02820	-1017	-1008	HSFC1_GAAGCTTC	Franco-Zorrilla et al	AT3G24520	HSF
AT1G02820	-102	-82	M2217_1.01	CIS-BP	AT2G45660	MIKC
AT1G02830	-127	-118	STY1_CCCTAGGG	Franco-Zorrilla et al	AT3G51060	SRS
AT1G02830	17	29	M01583	Transfac	AT1G63650, AT3G27920	MYB
AT1G02830	116	125	HSFC1_GAAGCTTC	Franco-Zorrilla et al	AT3G24520	HSF
AT1G02860	19	28	M1550_1.01	CIS-BP	AT1G69310	WRKY
AT1G02860	73	82	DDF1_GCCGACAT	Franco-Zorrilla et al	AT1G12610	ERF
AT1G02860	124	144	M2217_1.01	CIS-BP	AT2G45660	MIKC
AT1G02870	10	17	M0029_1.01	CIS-BP	AT4G23750	ERF
AT1G02870	27	47	M2217_1.01	CIS-BP	AT2G45660	MIKC
AT1G02870	79	91	M01583	Transfac	AT1G63650, AT3G27920	MYB
AT1G02890	-713	-707	M01839	Transfac	AT3G48160, AT3G01330	E2F/DP
AT1G02890	-699	-690	M0164_1.01	CIS-BP	AT5G46760	bHLH
AT1G02890	-653	-644	MYB46_GTTAGGTA	Franco-Zorrilla et al	AT5G12870	MYB
AT1G02890	-382	-373	M1242_1.01	CIS-BP	AT5G16560	G2-like
AT1G02890	-169	-160	WOX13_TTAATTAA	Franco-Zorrilla et al	AT4G35550	WOX
AT1G02890	-56	-49	M0518_1.01	CIS-BP	AT2G21060	CSD
AT1G02890	182	191	MYB55_CGGTAGGT	Franco-Zorrilla et al	AT4G01680	MYB
AT1G02900	-1692	-1681	M00344	Transfac	AT3G25730, AT1G68840, AT1G13260, AT1G25560	B3
AT1G02900	-1642	-1631	M1791_1.01	CIS-BP	AT1G75390	bZIP
AT1G02900	-1624	-1615	M1181_1.01	CIS-BP	AT3G25990	Trihelix
AT1G02900	-1602	-1593	M0684_1.01	CIS-BP	AT3G24050	GATA
AT1G02900	-1601	-1592	M0690_1.01	CIS-BP	AT4G34680	GATA
AT1G02900	-1434	-1422	M01586	Transfac	AT3G12250, AT1G77920, AT1G68640, AT1G08320, AT1G22070	bZIP
AT1G02900	-942	-933	M0580_1.01	CIS-BP	AT5G60850	Dof
AT1G02900	-935	-926	M03182	Transfac	AT3G20840, AT1G51190, AT1G72570	AP2
AT1G02900	-542	-535	M0525_1.01	CIS-BP	AT3G22760	CPP
AT1G02900	-519	-510	WRKY18_CGGTCAAG	Franco-Zorrilla et al	AT4G31800	WRKY
AT1G02900	-476	-469	M01999	Transfac	AT3G23240	ERF
AT1G02900	-458	-449	MYB46_GGTGGTTG	Franco-Zorrilla et al	AT5G12870	MYB
AT1G02900	-35	-26	YAB1_AATCATAA	Franco-Zorrilla et al	AT2G45190	YABBY
AT1G02900	-24	-4	M2217_1.01	CIS-BP	AT2G45660	MIKC
AT1G02910	-1709	-1700	RRTF1_GGCGGCGC	Franco-Zorrilla et al	AT4G34410	ERF
AT1G02910	-1311	-1303	M0351_1.01	CIS-BP	AT2G41940	C2H2
AT1G02910	-779	-767	M01586	Transfac	AT3G12250, AT1G77920, AT1G68640, AT1G08320, AT1G22070	bZIP
AT1G02910	-776	-767	M0255_1.01	CIS-BP	AT1G77920	bZIP
AT1G02910	-609	-589	M2217_1.01	CIS-BP	AT2G45660	MIKC
AT1G02910	-480	-466	M2211_1.01	CIS-BP	AT5G13790	MIKC
AT1G02910	-7	0	M0518_1.01	CIS-BP	AT2G21060	CSD
AT1G02910	143	152	M03183	Transfac	AT5G52020	ERF
AT1G02920	-83	-76	M0011_1.01	CIS-BP	AT1G50640	ERF
AT1G02930	-665	-656	M2223_1.01	CIS-BP	AT1G09530	bHLH
AT1G02930	-83	-75	M0517_1.01	CIS-BP	AT5G64220	CAMTA
AT1G02930	-73	-53	M2217_1.01	CIS-BP	AT2G45660	MIKC
AT1G02930	104	113	ATERF1_GCGCCGCC	Franco-Zorrilla et al	AT4G17500	ERF
AT1G02940	-654	-645	AHL25_ATTTAATT	Franco-Zorrilla et al	AT4G35390	AT hook
AT1G02940	-61	-54	M0518_1.01	CIS-BP	AT2G21060	CSD
AT1G02950	-791	-771	M2217_1.01	CIS-BP	AT2G45660	MIKC
AT1G02960	31	40	M1492_1.01	CIS-BP	AT1G54060	Trihelix
AT1G02960	45	54	M0526_1.01	CIS-BP	AT4G29000	CPP
AT1G02970	28	37	M0524_1.01	CIS-BP	AT3G04850	CPP
AT1G02970	33	42	AHL25_AATTAATT	Franco-Zorrilla et al	AT4G35390	AT hook
AT1G02970	105	114	HSFC1_TTCTAGAA	Franco-Zorrilla et al	AT3G24520	HSF
AT1G02980	-994	-985	AHL20_ATTTAATT	Franco-Zorrilla et al	AT4G14465	AT hook
AT1G02980	-975	-966	AHL12_AATTAATT	Franco-Zorrilla et al	AT1G63480	AT hook
AT1G03010	-1596	-1589	M00438	Transfac	AT1G34170, AT1G34390, AT1G35240, AT1G35540, AT3G61830, AT1G19850, AT1G19220, AT1G34310, AT1G30330, AT1G35520, AT1G34410, AT2G46530, AT1G59750, AT2G33860	ARF
AT1G03010	-1243	-1234	M01812	Transfac	AT3G12250, AT1G77920, AT1G68640, AT1G08320, AT1G22070	bZIP
AT1G03010	-744	-735	YAB1_AATCATAA	Franco-Zorrilla et al	AT2G45190	YABBY
AT1G03010	-741	-732	M1452_1.01	CIS-BP	AT1G23420	YABBY
AT1G03010	-605	-592	M2222_1.01	CIS-BP	AT5G20240	MIKC
AT1G03010	-604	-589	M00408	Transfac	AT1G26310, AT1G69120	MIKC
AT1G03010	-560	-553	M1516_1.01	CIS-BP	AT3G15030	TCP
AT1G03010	-472	-463	AHL20_AATATATT	Franco-Zorrilla et al	AT4G14465	AT hook
AT1G03010	-179	-170	ICU4_TAAT.ATTA	Franco-Zorrilla et al	AT1G52150	HD-ZIP
AT1G03010	-95	-86	M03212	Transfac	AT3G54320	AP2
AT1G03010	-47	-27	M2217_1.01	CIS-BP	AT2G45660	MIKC
AT1G03020	-527	-507	M2217_1.01	CIS-BP	AT2G45660	MIKC
AT1G03020	-145	-133	M0760_1.01	CIS-BP	AT2G36610	HD-ZIP
AT1G03020	-62	-54	M1305_1.01	CIS-BP	AT4G35580	NAC
AT1G03040	-1869	-1858	M1306_1.01	CIS-BP	AT5G04410	NAC
AT1G03040	-1858	-1848	M2252_1.01	CIS-BP	AT2G04880	WRKY
AT1G03040	-1854	-1847	M1551_1.01	CIS-BP	AT1G80840	WRKY
AT1G03040	-1766	-1757	REM1_CGTGTAGA	Franco-Zorrilla et al	AT4G31610	B3
AT1G03040	-1299	-1290	REM1_TGATGTAG	Franco-Zorrilla et al	AT4G31610	B3
AT1G03040	-1277	-1269	M1245_1.01	CIS-BP	AT5G40350	MYB
AT1G03040	-1267	-1258	GLK1_AGAATCTG	Franco-Zorrilla et al	AT2G20570	G2-like
AT1G03040	-1169	-1160	M1553_1.01	CIS-BP	AT2G24570	WRKY
AT1G03040	-1155	-1146	M03186	Transfac	AT3G25730, AT1G68840, AT1G13260, AT1G25560	RAV
AT1G03040	-1107	-1095	M01583	Transfac	AT1G63650, AT3G27920	MYB
AT1G03040	-929	-909	M2217_1.01	CIS-BP	AT2G45660	MIKC
AT1G03040	-795	-779	M00435	Transfac	AT1G09530	bHLH
AT1G03040	-795	-780	M2214_1.01	CIS-BP	AT5G11260	bZIP
AT1G03040	-759	-750	M1563_1.01	CIS-BP	AT4G31550	WRKY
AT1G03040	-732	-722	M0766_1.01	CIS-BP	AT4G00730	HD-ZIP
AT1G03040	-708	-688	M2221_1.01	CIS-BP	AT5G10140	MIKC
AT1G03040	-670	-663	M0518_1.01	CIS-BP	AT2G21060	CSD
AT1G03040	-524	-511	M2222_1.01	CIS-BP	AT5G20240	MIKC
AT1G03040	-502	-488	M01582	Transfac	AT1G24260	MIKC
AT1G03040	-323	-314	MYB52_GTTAGTTG	Franco-Zorrilla et al	AT1G17950	MYB
AT1G03040	-118	-109	HSFC1_TTCTAGAA	Franco-Zorrilla et al	AT3G24520	HSF
AT1G03050	-1579	-1569	M1561_1.01	CIS-BP	AT4G01720	WRKY
AT1G03050	-405	-385	M2221_1.01	CIS-BP	AT5G10140	MIKC
AT1G03050	-343	-334	M1563_1.01	CIS-BP	AT4G31550	WRKY
AT1G03050	-308	-302	M0148_1.01	CIS-BP	AT2G46510, AT5G46830	bHLH
AT1G03050	-166	-152	M2211_1.01	CIS-BP	AT5G13790	MIKC
AT1G03050	-154	-134	M2217_1.01	CIS-BP	AT2G45660	MIKC
AT1G03050	-148	-133	M00408	Transfac	AT1G26310, AT1G69120	MIKC
AT1G03050	-44	-37	M0518_1.01	CIS-BP	AT2G21060	CSD
AT1G03050	2	14	M01583	Transfac	AT1G63650, AT3G27920	MYB
AT1G03050	53	62	M03186	Transfac	AT3G25730, AT1G68840, AT1G13260, AT1G25560	RAV
AT1G03050	67	76	M1550_1.01	CIS-BP	AT1G69310	WRKY
AT1G03050	165	174	GLK1_AGAATCTG	Franco-Zorrilla et al	AT2G20570	G2-like
AT1G03050	176	184	M1245_1.01	CIS-BP	AT5G40350	MYB
AT1G03055	-1817	-1808	M0260_1.01	CIS-BP	AT2G46270	bZIP
AT1G03055	-1795	-1786	M0767_1.01	CIS-BP	AT4G17460	HD-ZIP
AT1G03055	-1431	-1420	M00343	Transfac	AT3G25730, AT1G68840, AT1G13260, AT1G25560	RAV
AT1G03055	-1286	-1274	M2238_1.01	CIS-BP	AT3G50060	MYB
AT1G03055	-894	-885	REM1_CGTGTAGA	Franco-Zorrilla et al	AT4G31610	B3
AT1G03055	-875	-866	RAP2.6_CCGCCGCA	Franco-Zorrilla et al	AT1G43160	ERF
AT1G03055	-847	-835	M0760_1.01	CIS-BP	AT2G36610	HD-ZIP
AT1G03055	40	47	M0757_1.01	CIS-BP	AT1G28420	HB-other
AT1G03060	-1422	-1413	M1517_1.01	CIS-BP	AT3G27010	TCP
AT1G03060	-1225	-1218	M0081_1.01	CIS-BP	AT3G25730	RAV
AT1G03060	-946	-939	M01740	Transfac	AT2G24570	WRKY
AT1G03060	-916	-907	M0119_1.01	CIS-BP	AT4G17950	AT hook
AT1G03060	-582	-573	RAP2.3_CGCCGACA	Franco-Zorrilla et al	AT3G16770	ERF
AT1G03060	-581	-572	M0023_1.01	CIS-BP	AT3G20310	ERF
AT1G03060	-547	-527	M2217_1.01	CIS-BP	AT2G45660	MIKC
AT1G03060	-504	-495	AHL25_AATTAATT	Franco-Zorrilla et al	AT4G35390	AT hook
AT1G03060	-483	-476	M0518_1.01	CIS-BP	AT2G21060	CSD
AT1G03060	-335	-326	GATA12_TAGATCTA	Franco-Zorrilla et al	AT5G25830	GATA
AT1G03060	-254	-241	M2222_1.01	CIS-BP	AT5G20240	MIKC
AT1G03060	-106	-98	M0686_1.01	CIS-BP	AT3G54810	GATA
AT1G03060	10	17	M0008_1.01	CIS-BP	AT1G25560	RAV
AT1G03060	78	86	M1570_1.01	CIS-BP	AT5G52830	WRKY
AT1G03060	80	90	M2252_1.01	CIS-BP	AT2G04880	WRKY
AT1G03080	-213	-199	M2211_1.01	CIS-BP	AT5G13790	MIKC
AT1G03080	-96	-83	M2222_1.01	CIS-BP	AT5G20240	MIKC
AT1G03080	-81	-74	M1307_1.01	CIS-BP	AT5G07680	NAC
AT1G03080	-81	-73	M1309_1.01	CIS-BP	AT5G39610	NAC
AT1G03080	61	81	M2217_1.01	CIS-BP	AT2G45660	MIKC
AT1G03120	-606	-594	M0353_1.01	CIS-BP	AT3G46090	C2H2
AT1G03120	-508	-488	M2217_1.01	CIS-BP	AT2G45660	MIKC
AT1G03120	-299	-292	M0518_1.01	CIS-BP	AT2G21060	CSD
AT1G03120	-123	-100	M00399	Transfac	AT3G19290, AT1G49720	bZIP
AT1G03120	-117	-108	M01585	Transfac	AT2G20180	bHLH
AT1G03120	86	95	M1492_1.01	CIS-BP	AT1G54060	Trihelix
AT1G03120	93	102	TGA2_GATGACGT	Franco-Zorrilla et al	AT5G06950	bZIP
AT1G03120	99	114	M01189	Transfac	AT1G33060	NAC
AT1G03130	-803	-783	M2217_1.01	CIS-BP	AT2G45660	MIKC
AT1G03130	70	79	RRTF1_CGCCGCAA	Franco-Zorrilla et al	AT4G34410	ERF
AT1G03130	109	118	M0036_1.01	CIS-BP	AT5G13330	ERF
AT1G03140	-124	-115	GLK1_AGAATCTG	Franco-Zorrilla et al	AT2G20570	G2-like
AT1G03140	-115	-95	M2217_1.01	CIS-BP	AT2G45660	MIKC
AT1G03140	-22	-13	bZIP60_TGACGTCA	Franco-Zorrilla et al	AT1G42990	bZIP
AT1G03140	-21	-12	M0265_1.01	CIS-BP	AT5G06950	bZIP
AT1G03140	55	64	DEAR4_GCGCCGCC	Franco-Zorrilla et al	AT4G36900	ERF
AT1G03140	82	89	M0679_1.01	CIS-BP	AT1G08000	GATA
AT1G03140	100	107	M1217_1.01	CIS-BP	AT1G13300	G2-like
AT1G03140	187	196	HSFB2A_GAACGTTC	Franco-Zorrilla et al	AT5G62020	HSF
AT1G03150	-14	6	M2217_1.01	CIS-BP	AT2G45660	MIKC
AT1G03160	-32	-24	M1219_1.01	CIS-BP	AT1G18330	MYB_related
AT1G03160	15	35	M2217_1.01	CIS-BP	AT2G45660	MIKC
AT1G03160	57	66	M1492_1.01	CIS-BP	AT1G54060	Trihelix
AT1G03160	67	76	M01812	Transfac	AT3G12250, AT1G77920, AT1G68640, AT1G08320, AT1G22070	bZIP
AT1G03160	71	80	M0265_1.01	CIS-BP	AT5G06950	bZIP
AT1G03160	146	155	M0260_1.01	CIS-BP	AT2G46270	bZIP
AT1G03160	148	157	M0259_1.01	CIS-BP	AT2G40950	bZIP
AT1G03170	-600	-580	M2217_1.01	CIS-BP	AT2G45660	MIKC
AT1G03190	-68	-48	M2217_1.01	CIS-BP	AT2G45660	MIKC
AT1G03210	-1453	-1446	M0518_1.01	CIS-BP	AT2G21060	CSD
AT1G03210	-27	-7	M2217_1.01	CIS-BP	AT2G45660	MIKC
AT1G03220	-491	-478	M2222_1.01	CIS-BP	AT5G20240	MIKC
AT1G03220	-412	-403	AHL12_AATTAATT	Franco-Zorrilla et al	AT1G63480	AT hook
AT1G03220	42	62	M2217_1.01	CIS-BP	AT2G45660	MIKC
AT1G03220	154	166	M2238_1.01	CIS-BP	AT3G50060	MYB
AT1G03220	164	173	MYB55_GGTGGTTG	Franco-Zorrilla et al	AT4G01680	MYB
AT1G03230	-522	-513	M0119_1.01	CIS-BP	AT4G17950	AT hook
AT1G03230	43	63	M2217_1.01	CIS-BP	AT2G45660	MIKC
AT1G03230	165	174	MYB55_GGTGGTTG	Franco-Zorrilla et al	AT4G01680	MYB
AT1G03250	-720	-711	M0762_1.01	CIS-BP	AT2G46680	HD-ZIP
AT1G03260	-1247	-1238	At4g35610_TCAGCTGA	Franco-Zorrilla et al	AT4G35610	C2H2
AT1G03260	-930	-921	GLK1_AGAATCTG	Franco-Zorrilla et al	AT2G20570	G2-like
AT1G03260	-842	-833	At1g77200_CACCGACA	Franco-Zorrilla et al	AT1G77200	ERF
AT1G03260	-829	-820	MYB55_GGTGGTTG	Franco-Zorrilla et al	AT4G01680	MYB
AT1G03260	-607	-589	M2233_1.01	CIS-BP	AT1G49720	bZIP
AT1G03260	-603	-587	M00442	Transfac	AT1G45249, AT3G19290, AT1G49720	bZIP
AT1G03260	-573	-553	M2217_1.01	CIS-BP	AT2G45660	MIKC
AT1G03260	-558	-549	Dof5.7_AAAAAGGG	Franco-Zorrilla et al	AT5G65590	Dof
AT1G03260	-300	-286	M2211_1.01	CIS-BP	AT5G13790	MIKC
AT1G03260	-210	-201	M1567_1.01	CIS-BP	AT5G24110	WRKY
AT1G03260	-113	-94	M2218_1.01	CIS-BP	AT2G22540	MIKC
AT1G03270	-1793	-1784	MYB46_GGTGGTTG	Franco-Zorrilla et al	AT5G12870	MYB
AT1G03270	-1456	-1447	TCP16_GGGTCCAC	Franco-Zorrilla et al	AT1G69690	TCP
AT1G03270	-1440	-1431	ARR11_AAGATCTT	Franco-Zorrilla et al	AT1G67710	ARR-B
AT1G03270	-1434	-1425	TOE2_AACCTTAA	Franco-Zorrilla et al	AT5G60120	AP2
AT1G03270	-1405	-1397	M0118_1.01	CIS-BP	AT1G14900	AT hook
AT1G03270	-1071	-1062	RRTF1_GGCGGCGC	Franco-Zorrilla et al	AT4G34410	ERF
AT1G03270	-742	-733	M1223_1.01	CIS-BP	AT1G68670	G2-like
AT1G03270	-525	-516	M1567_1.01	CIS-BP	AT5G24110	WRKY
AT1G03270	-440	-426	M2211_1.01	CIS-BP	AT5G13790	MIKC
AT1G03270	-177	-168	Dof5.7_AAAAAGGG	Franco-Zorrilla et al	AT5G65590	Dof
AT1G03270	-173	-153	M2217_1.01	CIS-BP	AT2G45660	MIKC
AT1G03270	-138	-129	TGA2_GATGACGT	Franco-Zorrilla et al	AT5G06950	bZIP
AT1G03270	-135	-127	M0262_1.01	CIS-BP	AT4G01120	bZIP
AT1G03270	94	103	MYB55_GGTGGTTG	Franco-Zorrilla et al	AT4G01680	MYB
AT1G03270	107	116	At1g77200_CACCGACA	Franco-Zorrilla et al	AT1G77200	ERF
AT1G03310	-754	-747	M00438	Transfac	AT1G34170, AT1G34390, AT1G35240, AT1G35540, AT3G61830, AT1G19850, AT1G19220, AT1G34310, AT1G30330, AT1G35520, AT1G34410, AT2G46530, AT1G59750, AT2G33860	ARF
AT1G03310	-342	-322	M2217_1.01	CIS-BP	AT2G45660	MIKC
AT1G03350	-612	-603	WOX13_ATCAATCA	Franco-Zorrilla et al	AT4G35550	WOX
AT1G03350	-181	-161	M2217_1.01	CIS-BP	AT2G45660	MIKC
AT1G03350	183	190	M1811_1.01	CIS-BP	AT4G31920	ARR-B
AT1G03360	-1660	-1651	M03188	Transfac	AT3G20840, AT1G51190, AT1G72570	ERF
AT1G03360	-1389	-1380	M1229_1.01	CIS-BP	AT3G16857	ARR-B
AT1G03360	-1289	-1280	GLK1_AGAATCTG	Franco-Zorrilla et al	AT2G20570	G2-like
AT1G03360	-832	-825	M1217_1.01	CIS-BP	AT1G13300	G2-like
AT1G03360	-502	-493	At1g77200_CACCGACA	Franco-Zorrilla et al	AT1G77200	ERF
AT1G03360	-477	-469	M0686_1.01	CIS-BP	AT3G54810	GATA
AT1G03360	-476	-467	M0690_1.01	CIS-BP	AT4G34680	GATA
AT1G03360	-332	-325	M1811_1.01	CIS-BP	AT4G31920	ARR-B
AT1G03360	-279	-270	GATA12_TAGATCTA	Franco-Zorrilla et al	AT5G25830	GATA
AT1G03360	-193	-173	M2217_1.01	CIS-BP	AT2G45660	MIKC
AT1G03360	182	191	M03176	Transfac	AT4G16750	ERF
AT1G03370	-889	-869	M2217_1.01	CIS-BP	AT2G45660	MIKC
AT1G03380	-55	-46	M1220_1.01	CIS-BP	AT1G19000	MYB_related
AT1G03380	-42	-33	AHL25_AATTAATT	Franco-Zorrilla et al	AT4G35390	AT hook
AT1G03380	-17	-10	M0518_1.01	CIS-BP	AT2G21060	CSD
AT1G03380	-17	3	M2217_1.01	CIS-BP	AT2G45660	MIKC
AT1G03390	-133	-126	M0757_1.01	CIS-BP	AT1G28420	HB-other
AT1G03390	-95	-88	M1231_1.01	CIS-BP	AT3G47600	MYB
AT1G03440	-662	-653	M0264_1.01	CIS-BP	AT4G36730	bZIP
AT1G03440	-661	-653	M01838	Transfac	AT4G36730	bZIP
AT1G03440	-593	-584	M0155_1.01	CIS-BP	AT2G20180	bHLH
AT1G03440	-592	-579	M2215_1.01	CIS-BP	AT2G20180	bHLH
AT1G03440	-517	-508	M0258_1.01	CIS-BP	AT2G40620	bZIP
AT1G03440	-344	-333	M1306_1.01	CIS-BP	AT5G04410	NAC
AT1G03440	-308	-295	M2222_1.01	CIS-BP	AT5G20240	MIKC
AT1G03440	-34	-14	M2217_1.01	CIS-BP	AT2G45660	MIKC
AT1G03457	-1933	-1918	M00408	Transfac	AT1G26310, AT1G69120	MIKC
AT1G03457	-646	-633	M2222_1.01	CIS-BP	AT5G20240	MIKC
AT1G03457	-313	-304	M0258_1.01	CIS-BP	AT2G40620	bZIP
AT1G03457	16	25	AHL20_ATTTAATT	Franco-Zorrilla et al	AT4G14465	AT hook
AT1G03457	22	31	AHL12_ATAATTAT	Franco-Zorrilla et al	AT1G63480	AT hook
AT1G03457	52	72	M2217_1.01	CIS-BP	AT2G45660	MIKC
AT1G03457	153	173	M2234_1.01	CIS-BP	AT4G37750	AP2
AT1G03470	-883	-869	M2211_1.01	CIS-BP	AT5G13790	MIKC
AT1G03470	-536	-527	ETT_TGTCGACA	Franco-Zorrilla et al	AT2G33860	ARF
AT1G03470	-512	-503	ANAC55_TTACGTGT	Franco-Zorrilla et al	AT3G15500	NAC
AT1G03470	-495	-484	M01850	Transfac	AT2G37000	TCP
AT1G03470	-493	-477	M00435	Transfac	AT1G09530	bHLH
AT1G03470	-482	-473	PIF3_CCACGTGG	Franco-Zorrilla et al	AT1G09530	bHLH
AT1G03470	-477	-468	M01849	Transfac	AT3G27010	TCP
AT1G03470	-162	-151	M1791_1.01	CIS-BP	AT1G75390	bZIP
AT1G03470	-151	-144	M0029_1.01	CIS-BP	AT4G23750	ERF
AT1G03475	-967	-947	M2217_1.01	CIS-BP	AT2G45660	MIKC
AT1G03475	-621	-612	M0119_1.01	CIS-BP	AT4G17950	AT hook
AT1G03495	-794	-785	M01799	Transfac	AT2G16910	bHLH
AT1G03495	117	129	M2239_1.01	CIS-BP	AT3G49690	MYB
AT1G03510	-293	-284	M0259_1.01	CIS-BP	AT2G40950	bZIP
AT1G03510	144	151	M01806	Transfac	AT4G36730	bZIP
AT1G03510	154	166	M01583	Transfac	AT1G63650, AT3G27920	MYB
AT1G03540	-1733	-1724	HSFC1_GAAGCTTC	Franco-Zorrilla et al	AT3G24520	HSF
AT1G03540	-1478	-1460	M2236_1.01	CIS-BP	AT1G30490	HD-ZIP
AT1G03540	-1323	-1314	Dof5.7_AAAAAGGG	Franco-Zorrilla et al	AT5G65590	Dof
AT1G03540	-699	-690	ZAT6_TAACACTA	Franco-Zorrilla et al	AT5G04340	C2H2
AT1G03540	-457	-448	GLK1_GGATATCC	Franco-Zorrilla et al	AT2G20570	G2-like
AT1G03540	-312	-305	M0575_1.01	CIS-BP	AT3G45610	Dof
AT1G03540	-203	-183	M2217_1.01	CIS-BP	AT2G45660	MIKC
AT1G03540	-92	-75	M2476_1.01	CIS-BP	AT4G18960	MIKC
AT1G03540	-23	-14	M1492_1.01	CIS-BP	AT1G54060	Trihelix
AT1G03540	-1	9	M0604_1.01	CIS-BP	AT1G73730	EIL
AT1G03550	-261	-252	MYB52_GTTAGTTG	Franco-Zorrilla et al	AT1G17950	MYB
AT1G03550	-240	-233	M0525_1.01	CIS-BP	AT3G22760	CPP
AT1G03550	-79	-59	M2221_1.01	CIS-BP	AT5G10140	MIKC
AT1G03560	-253	-233	M2217_1.01	CIS-BP	AT2G45660	MIKC
AT1G03560	-154	-145	M1181_1.01	CIS-BP	AT3G25990	Trihelix
AT1G03560	-126	-108	M2253_1.01	CIS-BP	AT5G61850	LFY
AT1G03560	-110	-101	M01849	Transfac	AT3G27010	TCP
AT1G03560	92	99	M0582_1.01	CIS-BP	AT5G62940	Dof
AT1G03600	-766	-757	AHL25_AATATATT	Franco-Zorrilla et al	AT4G35390	AT hook
AT1G03600	-654	-647	M0518_1.01	CIS-BP	AT2G21060	CSD
AT1G03600	-507	-487	M2217_1.01	CIS-BP	AT2G45660	MIKC
AT1G03600	-132	-123	M0264_1.01	CIS-BP	AT4G36730	bZIP
AT1G03600	-75	-67	M1241_1.01	CIS-BP	AT5G08520	MYB
AT1G03600	-65	-52	M2215_1.01	CIS-BP	AT2G20180	bHLH
AT1G03600	32	41	ETT_TGTCGGAA	Franco-Zorrilla et al	AT2G33860	ARF
AT1G03600	34	42	M0147_1.01	CIS-BP	AT5G37020	ARF
AT1G03600	86	95	M0036_1.01	CIS-BP	AT5G13330	ERF
AT1G03600	131	155	M00400	Transfac	AT3G19290, AT1G49720	bZIP
AT1G03600	160	168	M0007_1.01	CIS-BP	AT1G22985	ERF
AT1G03610	-199	-179	M2217_1.01	CIS-BP	AT2G45660	MIKC
AT1G03610	-49	-33	M01819	Transfac	AT2G46830	MYB_related
AT1G03620	-1508	-1501	M1443_1.01	CIS-BP	AT3G60030	SBP
AT1G03620	-1442	-1434	M1241_1.01	CIS-BP	AT5G08520	MYB
AT1G03620	-1421	-1406	M2214_1.01	CIS-BP	AT5G11260	bZIP
AT1G03620	-1211	-1204	M0021_1.01	CIS-BP	AT3G14230	ERF
AT1G03620	-1160	-1140	M2217_1.01	CIS-BP	AT2G45660	MIKC
AT1G03620	-1160	-1151	Dof5.7_AAAAAGGG	Franco-Zorrilla et al	AT5G65590	Dof
AT1G03620	-1072	-1058	M2211_1.01	CIS-BP	AT5G13790	MIKC
AT1G03620	-914	-905	WOX13_ATCAATCA	Franco-Zorrilla et al	AT4G35550	WOX
AT1G03620	-602	-582	M2221_1.01	CIS-BP	AT5G10140	MIKC
AT1G03620	-453	-446	M0518_1.01	CIS-BP	AT2G21060	CSD
AT1G03620	-19	-12	M0757_1.01	CIS-BP	AT1G28420	HB-other
AT1G03620	187	198	M01840	Transfac	AT3G01330	E2F/DP
AT1G03630	-1848	-1839	M0119_1.01	CIS-BP	AT4G17950	AT hook
AT1G03630	-1703	-1694	ANAC55_TTACGTAA	Franco-Zorrilla et al	AT3G15500	NAC
AT1G03630	-1685	-1678	M1551_1.01	CIS-BP	AT1G80840	WRKY
AT1G03630	-1652	-1641	M01840	Transfac	AT3G01330	E2F/DP
AT1G03630	-1442	-1435	M0757_1.01	CIS-BP	AT1G28420	HB-other
AT1G03630	-1008	-1001	M0518_1.01	CIS-BP	AT2G21060	CSD
AT1G03630	-998	-991	M1302_1.01	CIS-BP	AT1G61110	NAC
AT1G03630	-551	-542	ATHB12_CAATCATT	Franco-Zorrilla et al	AT3G61890	HD-ZIP
AT1G03630	-524	-517	M0574_1.01	CIS-BP	AT3G21270	Dof
AT1G03630	-370	-351	M2218_1.01	CIS-BP	AT2G22540	MIKC
AT1G03630	-303	-290	M2222_1.01	CIS-BP	AT5G20240	MIKC
AT1G03630	-303	-294	Dof5.7_AAAAAGGG	Franco-Zorrilla et al	AT5G65590	Dof
AT1G03630	-298	-278	M2217_1.01	CIS-BP	AT2G45660	MIKC
AT1G03630	-259	-250	MYB52_CCGTTAGT	Franco-Zorrilla et al	AT1G17950	MYB
AT1G03630	-250	-243	M0021_1.01	CIS-BP	AT3G14230	ERF
AT1G03630	-197	-187	M0604_1.01	CIS-BP	AT1G73730	EIL
AT1G03630	-197	-189	M0605_1.01	CIS-BP	AT2G27050	EIL
AT1G03630	-47	-38	M0164_1.01	CIS-BP	AT5G46760	bHLH
AT1G03630	-46	-35	M00441	Transfac	AT4G01120, AT2G46270	bZIP
AT1G03630	-20	-12	M1241_1.01	CIS-BP	AT5G08520	MYB
AT1G03630	47	55	M1442_1.01	CIS-BP	AT3G15270	SBP
AT1G03650	74	84	M1239_1.01	CIS-BP	AT5G05090	G2-like
AT1G03650	173	181	M0577_1.01	CIS-BP	AT4G38000	Dof
AT1G03650	174	181	M0574_1.01	CIS-BP	AT3G21270	Dof
AT1G03687	-1102	-1093	WOX13_ATCAATCA	Franco-Zorrilla et al	AT4G35550	WOX
AT1G03687	-1100	-1091	M0761_1.01	CIS-BP	AT2G44910	HD-ZIP
AT1G03687	-341	-321	M2217_1.01	CIS-BP	AT2G45660	MIKC
AT1G03687	175	181	M0356_1.01	CIS-BP	AT5G06070	C2H2
AT1G03730	-1316	-1309	M0518_1.01	CIS-BP	AT2G21060	CSD
AT1G03730	-461	-445	M01819	Transfac	AT2G46830	MYB_related
AT1G03730	-333	-319	M2211_1.01	CIS-BP	AT5G13790	MIKC
AT1G03730	-273	-265	M0147_1.01	CIS-BP	AT5G37020	ARF
AT1G03730	-271	-263	M0019_1.01	CIS-BP	AT2G36450	ERF
AT1G03730	-160	-146	M2219_1.01	CIS-BP	AT3G54340	MIKC
AT1G03730	-39	-19	M2217_1.01	CIS-BP	AT2G45660	MIKC
AT1G03730	-11	6	M00393	Transfac	AT2G03710	MIKC
AT1G03730	29	37	M0351_1.01	CIS-BP	AT2G41940	C2H2
AT1G03730	116	127	M2220_1.01	CIS-BP	AT3G22170	FAR1
AT1G03730	119	126	M0156_1.01	CIS-BP	AT3G23210	bHLH
AT1G03760	-1425	-1416	M03183	Transfac	AT5G52020	ERF
AT1G03760	-1254	-1245	M03195	Transfac	AT4G25470	ERF
AT1G03760	-1246	-1226	M2217_1.01	CIS-BP	AT2G45660	MIKC
AT1G03760	-365	-356	M03204	Transfac	AT1G06160	ERF
AT1G03760	-177	-168	CCA1_AGATATTT	Franco-Zorrilla et al	AT2G46830	MYB_related
AT1G03760	-145	-136	AHL20_AATATATT	Franco-Zorrilla et al	AT4G14465	AT hook
AT1G03760	-15	1	M01819	Transfac	AT2G46830	MYB_related
AT1G03760	60	69	ATERF1_GCGCCGCC	Franco-Zorrilla et al	AT4G17500	ERF
AT1G03780	-1126	-1117	AHL12_ATAATTAT	Franco-Zorrilla et al	AT1G63480	AT hook
AT1G03780	-159	-139	M2221_1.01	CIS-BP	AT5G10140	MIKC
AT1G03780	-7	13	M2217_1.01	CIS-BP	AT2G45660	MIKC
AT1G03780	12	19	M0518_1.01	CIS-BP	AT2G21060	CSD
AT1G03790	-334	-325	M1238_1.01	CIS-BP	AT5G04760	MYB
AT1G03790	-330	-310	M2217_1.01	CIS-BP	AT2G45660	MIKC
AT1G03790	-282	-274	M1245_1.01	CIS-BP	AT5G40350	MYB
AT1G03790	-281	-272	MYB59_GTTAGGTA	Franco-Zorrilla et al	AT5G59780	MYB, MYB_related
AT1G03790	176	184	M0517_1.01	CIS-BP	AT5G64220	CAMTA
AT1G03810	154	163	WRKY12_CGTTGACC	Franco-Zorrilla et al	AT2G44745	WRKY
AT1G03820	-803	-796	M00438	Transfac	AT1G34170, AT1G34390, AT1G35240, AT1G35540, AT3G61830, AT1G19850, AT1G19220, AT1G34310, AT1G30330, AT1G35520, AT1G34410, AT2G46530, AT1G59750, AT2G33860	ARF
AT1G03820	-258	-238	M2217_1.01	CIS-BP	AT2G45660	MIKC
AT1G03820	-239	-232	M1565_1.01	CIS-BP	AT5G01900	WRKY
AT1G03840	-1248	-1239	AHL25_AATATATT	Franco-Zorrilla et al	AT4G35390	AT hook
AT1G03840	-1011	-1005	M0579_1.01	CIS-BP	AT5G60200	Dof
AT1G03840	-957	-948	M1233_1.01	CIS-BP	AT4G16110	ARR-B
AT1G03840	-740	-731	KAN4_GGAATATT	Franco-Zorrilla et al	AT5G42630	G2-like
AT1G03840	-730	-714	M01133	Transfac	AT4G18960	MIKC
AT1G03840	-697	-690	M0013_1.01	CIS-BP	AT1G68840	RAV
AT1G03840	-671	-665	M0148_1.01	CIS-BP	AT2G46510, AT5G46830	bHLH
AT1G03840	-670	-660	M2244_1.01	CIS-BP	AT1G28300	B3
AT1G03840	-665	-652	M00501	Transfac	AT1G51190, AT1G72570, AT3G20840	AP2
AT1G03840	-660	-650	M2212_1.01	CIS-BP	AT1G19350	BES1
AT1G03840	-587	-578	WRKY45_CGTTGACC	Franco-Zorrilla et al	AT3G01970	WRKY
AT1G03840	-586	-577	M1572_1.01	CIS-BP	AT5G64810	WRKY
AT1G03840	-399	-385	M2211_1.01	CIS-BP	AT5G13790	MIKC
AT1G03840	-391	-371	M2217_1.01	CIS-BP	AT2G45660	MIKC
AT1G03840	-295	-286	DEAR4_CACCGACA	Franco-Zorrilla et al	AT4G36900	ERF
AT1G03840	-235	-226	AHL12_AAATATTT	Franco-Zorrilla et al	AT1G63480	AT hook
AT1G03840	75	84	M01799	Transfac	AT2G16910	bHLH
AT1G03850	-1416	-1407	M1238_1.01	CIS-BP	AT5G04760	MYB
AT1G03850	-1302	-1293	M0012_1.01	CIS-BP	AT1G53170	ERF
AT1G03850	-1295	-1286	RRTF1_CGCCGTCA	Franco-Zorrilla et al	AT4G34410	ERF
AT1G03850	-1136	-1127	TGA2_TGACGTCA	Franco-Zorrilla et al	AT5G06950	bZIP
AT1G03850	-872	-861	M1791_1.01	CIS-BP	AT1G75390	bZIP
AT1G03850	-552	-543	TGA2_GATGACGT	Franco-Zorrilla et al	AT5G06950	bZIP
AT1G03850	-551	-542	M0269_1.01	CIS-BP	AT5G65210	bZIP
AT1G03850	-530	-521	RVE1_TAGATATT	Franco-Zorrilla et al	AT5G17300	MYB_related
AT1G03850	-498	-489	M1220_1.01	CIS-BP	AT1G19000	MYB_related
AT1G03850	-239	-231	M0147_1.01	CIS-BP	AT5G37020	ARF
AT1G03850	-166	-157	TOE2_AACCTTAA	Franco-Zorrilla et al	AT5G60120	AP2
AT1G03850	-114	-105	bZIP60_TGACGTGG	Franco-Zorrilla et al	AT1G42990	bZIP
AT1G03850	-69	-60	M1569_1.01	CIS-BP	AT5G49520	WRKY
AT1G03850	-32	-23	AHL12_AATTAATT	Franco-Zorrilla et al	AT1G63480	AT hook
AT1G03850	25	45	M2217_1.01	CIS-BP	AT2G45660	MIKC
AT1G03870	-1240	-1222	M2533_1.01	CIS-BP	AT1G30490	HD-ZIP
AT1G03870	-172	-161	M2235_1.01	CIS-BP	AT3G01470	HD-ZIP
AT1G03870	-137	-128	M1517_1.01	CIS-BP	AT3G27010	TCP
AT1G03870	43	52	M1558_1.01	CIS-BP	AT2G46130	WRKY
AT1G03870	188	197	ZAT6_TAACACTA	Franco-Zorrilla et al	AT5G04340	C2H2
AT1G03880	-1616	-1607	M0256_1.01	CIS-BP	AT2G21230	bZIP
AT1G03880	20	29	Dof5.7_AAAAAGGG	Franco-Zorrilla et al	AT5G65590	Dof
AT1G03880	52	72	M2217_1.01	CIS-BP	AT2G45660	MIKC
AT1G03880	109	118	M03191	Transfac	AT3G20840, AT1G51190, AT1G72570	AP2
AT1G03890	-1109	-1100	M1557_1.01	CIS-BP	AT2G38470	WRKY
AT1G03890	-455	-444	M00441	Transfac	AT4G01120, AT2G46270	bZIP
AT1G03890	-455	-437	M2233_1.01	CIS-BP	AT1G49720	bZIP
AT1G03890	-40	-33	M0518_1.01	CIS-BP	AT2G21060	CSD
AT1G03890	31	51	M2217_1.01	CIS-BP	AT2G45660	MIKC
AT1G03920	-1686	-1667	M2218_1.01	CIS-BP	AT2G22540	MIKC
AT1G03920	-1196	-1190	M00635	Transfac	AT3G25990, AT1G13450	Trihelix
AT1G03920	-763	-754	M0572_1.01	CIS-BP	AT1G64620	Dof
AT1G03920	-639	-630	M1222_1.01	CIS-BP	AT1G25550	G2-like
AT1G03920	-636	-625	M00343	Transfac	AT3G25730, AT1G68840, AT1G13260, AT1G25560	RAV
AT1G03920	-607	-598	ARR11_AAGATCTT	Franco-Zorrilla et al	AT1G67710	ARR-B
AT1G03920	-606	-597	CCA1_AGATATTT	Franco-Zorrilla et al	AT2G46830	MYB_related
AT1G03920	-563	-543	M2217_1.01	CIS-BP	AT2G45660	MIKC
AT1G03920	-552	-546	M0579_1.01	CIS-BP	AT5G60200	Dof
AT1G03920	-363	-348	M00408	Transfac	AT1G26310, AT1G69120	MIKC
AT1G03920	-112	-105	M0518_1.01	CIS-BP	AT2G21060	CSD
AT1G03920	-92	-83	AHL25_AATTAATT	Franco-Zorrilla et al	AT4G35390	AT hook
AT1G03920	-78	-66	M1247_1.01	CIS-BP	AT5G58080	ARR-B
AT1G03920	-77	-68	ARR11_AAGATACG	Franco-Zorrilla et al	AT1G67710	ARR-B
AT1G03920	103	117	M2219_1.01	CIS-BP	AT3G54340	MIKC
AT1G03930	-798	-778	M2221_1.01	CIS-BP	AT5G10140	MIKC
AT1G03930	-793	-780	M2222_1.01	CIS-BP	AT5G20240	MIKC
AT1G03930	-673	-664	YAB1_AATCATAA	Franco-Zorrilla et al	AT2G45190	YABBY
AT1G03940	-30	-18	M2239_1.01	CIS-BP	AT3G49690	MYB
AT1G03950	153	160	M0757_1.01	CIS-BP	AT1G28420	HB-other
AT1G03960	-75	-55	M2217_1.01	CIS-BP	AT2G45660	MIKC
AT1G03960	55	64	M0688_1.01	CIS-BP	AT4G17570	GATA
AT1G03960	133	150	M1706_1.01	CIS-BP	AT2G03710	MIKC
AT1G03970	25	34	ARR11_AAGATCTT	Franco-Zorrilla et al	AT1G67710	ARR-B
AT1G03980	-1706	-1698	M0759_1.01	CIS-BP	AT2G22430	HD-ZIP
AT1G03980	-1007	-987	M2217_1.01	CIS-BP	AT2G45660	MIKC
AT1G03980	-972	-963	M0077_1.01	CIS-BP	AT1G13260	RAV
AT1G03980	-972	-961	M2736_1.01	CIS-BP	AT1G13260	RAV
AT1G03980	-944	-935	MYB55_GGTGGTTG	Franco-Zorrilla et al	AT4G01680	MYB
AT1G03980	-928	-918	M2252_1.01	CIS-BP	AT2G04880	WRKY
AT1G03980	-921	-914	M0769_1.01	CIS-BP	AT4G35550	WOX
AT1G03980	-907	-898	ZAT2_CCAGCTGG	Franco-Zorrilla et al	AT2G17180	C2H2
AT1G03980	-657	-650	M0518_1.01	CIS-BP	AT2G21060	CSD
AT1G03980	-628	-619	M0162_1.01	CIS-BP	AT5G08130	bHLH
AT1G03980	-542	-534	M0262_1.01	CIS-BP	AT4G01120	bZIP
AT1G03980	-115	-106	M1564_1.01	CIS-BP	AT4G31800	WRKY
AT1G03982	-1106	-1086	M2217_1.01	CIS-BP	AT2G45660	MIKC
AT1G03982	-94	-87	M0770_1.01	CIS-BP	AT4G40060	HD-ZIP
AT1G03990	-1040	-1031	ATHB12_CAATCATT	Franco-Zorrilla et al	AT3G61890	HD-ZIP
AT1G03990	-550	-542	M2532_1.01	CIS-BP	AT5G65310	HD-ZIP
AT1G03990	-360	-351	M0257_1.01	CIS-BP	AT2G36270	bZIP
AT1G03990	-358	-345	M2215_1.01	CIS-BP	AT2G20180	bHLH
AT1G03990	-334	-325	M0078_1.01	CIS-BP	AT1G13260	RAV
AT1G03990	-234	-214	M2221_1.01	CIS-BP	AT5G10140	MIKC
AT1G03990	-202	-182	M2217_1.01	CIS-BP	AT2G45660	MIKC
AT1G03990	-1	11	M00970	Transfac	AT3G49690	MYB
AT1G04000	-1469	-1456	M2222_1.01	CIS-BP	AT5G20240	MIKC
AT1G04000	-897	-888	AHL20_ATTTAATT	Franco-Zorrilla et al	AT4G14465	AT hook
AT1G04000	-144	-125	M2218_1.01	CIS-BP	AT2G22540	MIKC
AT1G04000	-131	-111	M2217_1.01	CIS-BP	AT2G45660	MIKC
AT1G04000	-86	-80	M0356_1.01	CIS-BP	AT5G06070	C2H2
AT1G04010	-261	-243	M2233_1.01	CIS-BP	AT1G49720	bZIP
AT1G04010	46	66	M2217_1.01	CIS-BP	AT2G45660	MIKC
AT1G04010	129	139	M1235_1.01	CIS-BP	AT4G18770	MYB
AT1G04010	185	194	M0006_1.01	CIS-BP	AT1G15360	ERF
AT1G04040	-879	-870	GATA12_TAGATCTA	Franco-Zorrilla et al	AT5G25830	GATA
AT1G04040	-77	-68	AHL12_AAATATTT	Franco-Zorrilla et al	AT1G63480	AT hook
AT1G04070	-1835	-1825	M2226_1.01	CIS-BP	AT1G24260	MIKC
AT1G04070	-1575	-1567	M0686_1.01	CIS-BP	AT3G54810	GATA
AT1G04070	-1551	-1543	M0576_1.01	CIS-BP	AT3G47500	Dof
AT1G04070	-1544	-1533	M2235_1.01	CIS-BP	AT3G01470	HD-ZIP
AT1G04070	-1543	-1531	M1802_1.01	CIS-BP	AT5G65310	HD-ZIP
AT1G04070	-964	-944	M2217_1.01	CIS-BP	AT2G45660	MIKC
AT1G04070	-770	-761	WRKY12_CGTTGACC	Franco-Zorrilla et al	AT2G44745	WRKY
AT1G04070	-751	-742	WRKY18_CGGTCAAG	Franco-Zorrilla et al	AT4G31800	WRKY
AT1G04070	168	194	M00401	Transfac	AT3G19290, AT1G49720	bZIP
AT1G04070	177	189	M0252_1.01	CIS-BP	AT1G45249	bZIP
AT1G04100	-1783	-1763	M2217_1.01	CIS-BP	AT2G45660	MIKC
AT1G04100	-1024	-1009	M01189	Transfac	AT1G33060	NAC
AT1G04100	-894	-885	Dof5.7_ACGTTAAC	Franco-Zorrilla et al	AT5G65590	Dof
AT1G04100	-886	-880	M01050	Transfac	AT2G25180	ARR-B
AT1G04100	-886	-877	M0690_1.01	CIS-BP	AT4G34680	GATA
AT1G04100	-795	-788	M01806	Transfac	AT4G36730	bZIP
AT1G04100	-711	-702	ERF1_GCGCCGCC	Franco-Zorrilla et al	AT3G23240	ERF
AT1G04100	-520	-511	TOE1_CCTCGTAC	Franco-Zorrilla et al	AT2G28550	AP2
AT1G04100	-379	-367	M00968	Transfac	AT3G50060	MYB
AT1G04100	-375	-368	M1232_1.01	CIS-BP	AT3G50060	MYB
AT1G04100	-138	-129	M1304_1.01	CIS-BP	AT2G46770	NAC
AT1G04110	-1943	-1934	M0762_1.01	CIS-BP	AT2G46680	HD-ZIP
AT1G04110	-569	-556	M01192	Transfac	AT3G61150, AT3G03260, AT1G79840, AT1G34650, AT1G73360, AT4G21750, AT4G00730, AT1G05230, AT1G17920, AT2G32370, AT4G04890	HD-ZIP
AT1G04110	-566	-557	M0758_1.01	CIS-BP	AT1G73360	HD-ZIP
AT1G04110	-407	-398	AHL25_ATTTAATT	Franco-Zorrilla et al	AT4G35390	AT hook
AT1G04110	-309	-289	M2217_1.01	CIS-BP	AT2G45660	MIKC
AT1G04110	-258	-249	TOE2_AACCTTAA	Franco-Zorrilla et al	AT5G60120	AP2
AT1G04110	-176	-163	M2243_1.01	CIS-BP	AT4G21330	bHLH
AT1G04110	137	144	M0764_1.01	CIS-BP	AT3G60390	HD-ZIP
AT1G04110	141	156	M00408	Transfac	AT1G26310, AT1G69120	MIKC
AT1G04120	-624	-617	M00438	Transfac	AT1G34170, AT1G34390, AT1G35240, AT1G35540, AT3G61830, AT1G19850, AT1G19220, AT1G34310, AT1G30330, AT1G35520, AT1G34410, AT2G46530, AT1G59750, AT2G33860	ARF
AT1G04120	-557	-548	M0580_1.01	CIS-BP	AT5G60850	Dof
AT1G04120	-557	-547	M0581_1.01	CIS-BP	AT5G60850	Dof
AT1G04120	-377	-368	KAN4_GGAATATT	Franco-Zorrilla et al	AT5G42630	G2-like
AT1G04120	-243	-236	M0518_1.01	CIS-BP	AT2G21060	CSD
AT1G04120	-118	-103	M00408	Transfac	AT1G26310, AT1G69120	MIKC
AT1G04130	-334	-325	DEAR3_CGCCGCCC	Franco-Zorrilla et al	AT2G23340	ERF
AT1G04130	-117	-110	M1231_1.01	CIS-BP	AT3G47600	MYB
AT1G04130	-56	-47	HSFB2A_GAACGTTC	Franco-Zorrilla et al	AT5G62020	HSF
AT1G04130	-51	-31	M2217_1.01	CIS-BP	AT2G45660	MIKC
AT1G04130	65	74	ORA47_GCGCCGCC	Franco-Zorrilla et al	AT1G74930	ERF
AT1G04130	124	133	M0006_1.01	CIS-BP	AT1G15360	ERF
AT1G04140	-431	-424	M1231_1.01	CIS-BP	AT3G47600	MYB
AT1G04140	-397	-388	ATHB12_CAATCATT	Franco-Zorrilla et al	AT3G61890	HD-ZIP
AT1G04140	25	32	M0757_1.01	CIS-BP	AT1G28420	HB-other
AT1G04140	171	178	M01999	Transfac	AT3G23240	ERF
AT1G04150	-1158	-1150	M0262_1.01	CIS-BP	AT4G01120	bZIP
AT1G04150	-1089	-1081	M2227_1.01	CIS-BP	AT3G24650	B3
AT1G04150	-719	-703	M01819	Transfac	AT2G46830	MYB_related
AT1G04150	-640	-633	M00438	Transfac	AT1G34170, AT1G34390, AT1G35240, AT1G35540, AT3G61830, AT1G19850, AT1G19220, AT1G34310, AT1G30330, AT1G35520, AT1G34410, AT2G46530, AT1G59750, AT2G33860	ARF
AT1G04150	-609	-600	M1552_1.01	CIS-BP	AT2G23320	WRKY
AT1G04150	-399	-388	M2220_1.01	CIS-BP	AT3G22170	FAR1
AT1G04150	-340	-320	M2217_1.01	CIS-BP	AT2G45660	MIKC
AT1G04150	-157	-148	GLK1_AGAATCTG	Franco-Zorrilla et al	AT2G20570	G2-like
AT1G04150	-52	-39	M01192	Transfac	AT3G61150, AT3G03260, AT1G79840, AT1G34650, AT1G73360, AT4G21750, AT4G00730, AT1G05230, AT1G17920, AT2G32370, AT4G04890	HD-ZIP
AT1G04150	54	63	M2250_1.01	CIS-BP	AT3G45150	TCP
AT1G04150	161	178	M01062	Transfac	AT3G02310	MIKC
AT1G04160	-1962	-1955	M0518_1.01	CIS-BP	AT2G21060	CSD
AT1G04160	-1202	-1182	M2217_1.01	CIS-BP	AT2G45660	MIKC
AT1G04160	-1169	-1159	M2244_1.01	CIS-BP	AT1G28300	B3
AT1G04160	-1098	-1089	PIF3_CCACGTGG	Franco-Zorrilla et al	AT1G09530	bHLH
AT1G04160	-1096	-1088	M01838	Transfac	AT4G36730	bZIP
AT1G04160	-584	-575	WOX13_ATCAATCA	Franco-Zorrilla et al	AT4G35550	WOX
AT1G04160	-347	-338	WOX13_TTAATTAA	Franco-Zorrilla et al	AT4G35550	WOX
AT1G04160	-114	-106	M0147_1.01	CIS-BP	AT5G37020	ARF
AT1G04170	-1576	-1567	M03212	Transfac	AT3G54320	AP2
AT1G04170	-1521	-1512	M03213	Transfac	AT1G12980	ERF
AT1G04170	-1513	-1504	M1553_1.01	CIS-BP	AT2G24570	WRKY
AT1G04170	-1119	-1109	M1224_1.01	CIS-BP	AT1G74840	MYB_related
AT1G04170	-1052	-1044	M2228_1.01	CIS-BP	AT3G26790	B3
AT1G04170	-773	-753	M2217_1.01	CIS-BP	AT2G45660	MIKC
AT1G04170	-615	-608	M1571_1.01	CIS-BP	AT5G56270	WRKY
AT1G04180	-1672	-1657	M00408	Transfac	AT1G26310, AT1G69120	MIKC
AT1G04180	-1574	-1565	AHL20_AATATATT	Franco-Zorrilla et al	AT4G14465	AT hook
AT1G04180	-1343	-1334	MYB46_GTTAGGTA	Franco-Zorrilla et al	AT5G12870	MYB
AT1G04180	-1263	-1252	M0154_1.01	CIS-BP	AT2G18300	bHLH
AT1G04180	-1260	-1253	M0249_1.01	CIS-BP	AT3G23690	bHLH
AT1G04180	-1234	-1221	M2215_1.01	CIS-BP	AT2G20180	bHLH
AT1G04180	-1209	-1200	ATHB12_CAATCATT	Franco-Zorrilla et al	AT3G61890	HD-ZIP
AT1G04180	-349	-340	KAN1_CGAATAT.T	Franco-Zorrilla et al	AT5G16560	G2-like
AT1G04180	-343	-336	M0518_1.01	CIS-BP	AT2G21060	CSD
AT1G04180	-311	-299	M0760_1.01	CIS-BP	AT2G36610	HD-ZIP
AT1G04180	-270	-261	MYB59_GTTAGGTA	Franco-Zorrilla et al	AT5G59780	MYB, MYB_related
AT1G04180	62	71	WRKY38_CGTTGACC	Franco-Zorrilla et al	AT5G22570	WRKY
AT1G04180	63	72	M1567_1.01	CIS-BP	AT5G24110	WRKY
AT1G04180	147	159	M01583	Transfac	AT1G63650, AT3G27920	MYB
AT1G04200	-564	-555	DREB2C_CACCGACA	Franco-Zorrilla et al	AT2G40340	ERF
AT1G04200	-557	-548	At1g77200_CACCGACA	Franco-Zorrilla et al	AT1G77200	ERF
AT1G04200	-506	-499	M0525_1.01	CIS-BP	AT3G22760	CPP
AT1G04200	-163	-154	AHL25_ATTTAATT	Franco-Zorrilla et al	AT4G35390	AT hook
AT1G04200	-149	-129	M2221_1.01	CIS-BP	AT5G10140	MIKC
AT1G04200	-50	-30	M2217_1.01	CIS-BP	AT2G45660	MIKC
AT1G04210	-1822	-1812	M0689_1.01	CIS-BP	AT4G32890	GATA
AT1G04210	-1704	-1695	M1233_1.01	CIS-BP	AT4G16110	ARR-B
AT1G04210	-1674	-1658	M01819	Transfac	AT2G46830	MYB_related
AT1G04210	-1667	-1657	M01194	Transfac	AT3G61150, AT1G73360, AT1G79840, AT1G34650, AT1G17920, AT4G21750, AT4G00730, AT1G05230, AT3G03260, AT4G17710, AT2G32370, AT4G04890	HD-ZIP
AT1G04210	-1467	-1458	AHL12_AATTAATT	Franco-Zorrilla et al	AT1G63480	AT hook
AT1G04210	-1325	-1318	M0574_1.01	CIS-BP	AT3G21270	Dof
AT1G04210	-922	-902	M2217_1.01	CIS-BP	AT2G45660	MIKC
AT1G04210	-486	-477	M0119_1.01	CIS-BP	AT4G17950	AT hook
AT1G04210	-466	-457	M0526_1.01	CIS-BP	AT4G29000	CPP
AT1G04210	-99	-88	M2220_1.01	CIS-BP	AT3G22170	FAR1
AT1G04210	-47	-35	M1247_1.01	CIS-BP	AT5G58080	ARR-B
AT1G04210	44	53	DEAR4_GCGCCGCC	Franco-Zorrilla et al	AT4G36900	ERF
AT1G04210	145	154	M0685_1.01	CIS-BP	AT3G51080	GATA
AT1G04220	-869	-860	AHL25_AATATATT	Franco-Zorrilla et al	AT4G35390	AT hook
AT1G04220	-818	-809	M2250_1.01	CIS-BP	AT3G45150	TCP
AT1G04220	-18	2	M2217_1.01	CIS-BP	AT2G45660	MIKC
AT1G04240	-719	-710	GLK1_AGAATCTG	Franco-Zorrilla et al	AT2G20570	G2-like
AT1G04240	-701	-692	TOE1_AACCTACG	Franco-Zorrilla et al	AT2G28550	AP2
AT1G04240	-523	-516	M00438	Transfac	AT1G34170, AT1G34390, AT1G35240, AT1G35540, AT3G61830, AT1G19850, AT1G19220, AT1G34310, AT1G30330, AT1G35520, AT1G34410, AT2G46530, AT1G59750, AT2G33860	ARF
AT1G04240	-52	-43	M03187	Transfac	AT2G28550	AP2
AT1G04240	11	20	M0026_1.01	CIS-BP	AT4G16750	ERF
AT1G04240	23	43	M2217_1.01	CIS-BP	AT2G45660	MIKC
AT1G04250	-1507	-1494	M2222_1.01	CIS-BP	AT5G20240	MIKC
AT1G04250	-1442	-1422	M2217_1.01	CIS-BP	AT2G45660	MIKC
AT1G04250	-1231	-1216	M00408	Transfac	AT1G26310, AT1G69120	MIKC
AT1G04250	-474	-465	AHL12_AATTAATT	Franco-Zorrilla et al	AT1G63480	AT hook
AT1G04250	-65	-58	M2231_1.01	CIS-BP	AT5G46760	bHLH
AT1G04250	-12	0	M00970	Transfac	AT3G49690	MYB
AT1G04280	-381	-366	M00408	Transfac	AT1G26310, AT1G69120	MIKC
AT1G04280	12	32	M2217_1.01	CIS-BP	AT2G45660	MIKC
AT1G04280	16	32	M01819	Transfac	AT2G46830	MYB_related
AT1G04290	-232	-225	M0518_1.01	CIS-BP	AT2G21060	CSD
AT1G04290	150	164	M2211_1.01	CIS-BP	AT5G13790	MIKC
AT1G04300	38	58	M2217_1.01	CIS-BP	AT2G45660	MIKC
AT1G04310	-219	-211	M0251_1.01	CIS-BP	AT1G32150	bZIP
AT1G04310	-187	-161	M00401	Transfac	AT3G19290, AT1G49720	bZIP
AT1G04310	-127	-118	TCP15_GGGCCCAC	Franco-Zorrilla et al	AT1G69690	TCP
AT1G04310	-126	-117	M1517_1.01	CIS-BP	AT3G27010	TCP
AT1G04310	-16	4	M2217_1.01	CIS-BP	AT2G45660	MIKC
AT1G04330	-1672	-1663	M2250_1.01	CIS-BP	AT3G45150	TCP
AT1G04330	-1042	-1033	AHL12_AAATATTT	Franco-Zorrilla et al	AT1G63480	AT hook
AT1G04330	-737	-730	M1712_1.01	CIS-BP	AT3G01470	HD-ZIP
AT1G04330	-598	-586	M0760_1.01	CIS-BP	AT2G36610	HD-ZIP
AT1G04330	-178	-164	M2211_1.01	CIS-BP	AT5G13790	MIKC
AT1G04330	-125	-118	M1565_1.01	CIS-BP	AT5G01900	WRKY
AT1G04330	-67	-54	M2222_1.01	CIS-BP	AT5G20240	MIKC
AT1G04330	-62	-42	M2217_1.01	CIS-BP	AT2G45660	MIKC
AT1G04330	-31	-21	M1239_1.01	CIS-BP	AT5G05090	G2-like
AT1G04330	153	162	M0006_1.01	CIS-BP	AT1G15360	ERF
AT1G04330	160	169	M01849	Transfac	AT3G27010	TCP
AT1G04340	-1840	-1820	M2217_1.01	CIS-BP	AT2G45660	MIKC
AT1G04350	-515	-502	M2222_1.01	CIS-BP	AT5G20240	MIKC
AT1G04350	-326	-306	M2217_1.01	CIS-BP	AT2G45660	MIKC
AT1G04360	-986	-977	ATHB51_CAATAATT	Franco-Zorrilla et al	AT5G03790	HD-ZIP
AT1G04360	-831	-824	M0518_1.01	CIS-BP	AT2G21060	CSD
AT1G04360	-233	-219	M2211_1.01	CIS-BP	AT5G13790	MIKC
AT1G04360	-73	-64	TOE2_AACCTTAA	Franco-Zorrilla et al	AT5G60120	AP2
AT1G04360	-25	-18	M1237_1.01	CIS-BP	AT4G38620	MYB
AT1G04360	-18	2	M2217_1.01	CIS-BP	AT2G45660	MIKC
AT1G04360	143	159	M01819	Transfac	AT2G46830	MYB_related
AT1G04370	-315	-306	AHL25_AATATATT	Franco-Zorrilla et al	AT4G35390	AT hook
AT1G04370	-224	-215	KAN1_CGAATAT.T	Franco-Zorrilla et al	AT5G16560	G2-like
AT1G04370	-209	-200	TCP23_GGGCCCAC	Franco-Zorrilla et al	AT1G35560	TCP
AT1G04370	153	176	M00399	Transfac	AT3G19290, AT1G49720	bZIP
AT1G04370	164	172	M0517_1.01	CIS-BP	AT5G64220	CAMTA
AT1G04390	-1391	-1384	M0518_1.01	CIS-BP	AT2G21060	CSD
AT1G04390	-1385	-1376	AHL12_AAATATTT	Franco-Zorrilla et al	AT1G63480	AT hook
AT1G04390	177	197	M2217_1.01	CIS-BP	AT2G45660	MIKC
AT1G04400	-1280	-1273	M0518_1.01	CIS-BP	AT2G21060	CSD
AT1G04400	-160	-150	M2226_1.01	CIS-BP	AT1G24260	MIKC
AT1G04400	-129	-120	MYB46_GGTGGTTG	Franco-Zorrilla et al	AT5G12870	MYB
AT1G04400	105	114	M1246_1.01	CIS-BP	AT5G47390	MYB_related
AT1G04400	108	117	M0572_1.01	CIS-BP	AT1G64620	Dof
AT1G04400	149	162	M2531_1.01	CIS-BP	AT3G01470	HD-ZIP
AT1G04410	-837	-817	M2217_1.01	CIS-BP	AT2G45660	MIKC
AT1G04410	-242	-232	M2251_1.01	CIS-BP	AT5G65210	bZIP
AT1G04420	-1512	-1503	M0756_1.01	CIS-BP	AT1G23380	TALE
AT1G04420	-1509	-1500	M01799	Transfac	AT2G16910	bHLH
AT1G04420	-1494	-1482	M01583	Transfac	AT1G63650, AT3G27920	MYB
AT1G04420	-1427	-1420	M0679_1.01	CIS-BP	AT1G08000	GATA
AT1G04420	-1403	-1395	M1303_1.01	CIS-BP	AT1G69490	NAC
AT1G04420	-1033	-1021	M2239_1.01	CIS-BP	AT3G49690	MYB
AT1G04420	-1033	-1024	MYB55_GGTGGTTG	Franco-Zorrilla et al	AT4G01680	MYB
AT1G04420	-984	-975	REM1_TGATGTAG	Franco-Zorrilla et al	AT4G31610	B3
AT1G04420	-970	-961	M0078_1.01	CIS-BP	AT1G13260	RAV
AT1G04420	-793	-784	KAN4_GGAATATT	Franco-Zorrilla et al	AT5G42630	G2-like
AT1G04420	-791	-782	RVE1_TAGATATT	Franco-Zorrilla et al	AT5G17300	MYB_related
AT1G04420	-735	-727	M0759_1.01	CIS-BP	AT2G22430	HD-ZIP
AT1G04420	-554	-545	M0762_1.01	CIS-BP	AT2G46680	HD-ZIP
AT1G04420	-542	-534	M1570_1.01	CIS-BP	AT5G52830	WRKY
AT1G04420	-467	-458	M0685_1.01	CIS-BP	AT3G51080	GATA
AT1G04420	-191	-182	AHL20_ATTATAAT	Franco-Zorrilla et al	AT4G14465	AT hook
AT1G04420	-14	-5	M1238_1.01	CIS-BP	AT5G04760	MYB
AT1G04420	27	36	TGA2_TGACGTCA	Franco-Zorrilla et al	AT5G06950	bZIP
AT1G04420	38	47	M0265_1.01	CIS-BP	AT5G06950	bZIP
AT1G04420	57	63	M0355_1.01	CIS-BP	AT5G04390	C2H2
AT1G04420	112	121	RAP2.6_GCGCCGCC	Franco-Zorrilla et al	AT1G43160	ERF
AT1G04420	113	122	M0006_1.01	CIS-BP	AT1G15360	ERF
AT1G04430	-579	-570	GATA12_TAGATCTA	Franco-Zorrilla et al	AT5G25830	GATA
AT1G04430	-572	-565	M0679_1.01	CIS-BP	AT1G08000	GATA
AT1G04430	-279	-272	M0518_1.01	CIS-BP	AT2G21060	CSD
AT1G04430	-179	-170	AHL25_AATATATT	Franco-Zorrilla et al	AT4G35390	AT hook
AT1G04440	-346	-337	M0031_1.01	CIS-BP	AT4G25480	ERF
AT1G04440	-126	-106	M2217_1.01	CIS-BP	AT2G45660	MIKC
AT1G04440	-58	-43	M2241_1.01	CIS-BP	AT1G02065	SBP
AT1G04440	4	17	M2222_1.01	CIS-BP	AT5G20240	MIKC
AT1G04450	-1272	-1263	M0119_1.01	CIS-BP	AT4G17950	AT hook
AT1G04450	-1032	-1020	M2239_1.01	CIS-BP	AT3G49690	MYB
AT1G04450	-944	-937	M1182_1.01	CIS-BP	AT5G47660	Trihelix
AT1G04450	-798	-792	M0579_1.01	CIS-BP	AT5G60200	Dof
AT1G04450	-749	-740	ZAT2_CCAGCTGG	Franco-Zorrilla et al	AT2G17180	C2H2
AT1G04450	-544	-524	M2217_1.01	CIS-BP	AT2G45660	MIKC
AT1G04450	155	161	M0573_1.01	CIS-BP	AT2G37590	Dof
AT1G04470	-1164	-1157	M2224_1.01	CIS-BP	AT2G43010	bHLH
AT1G04470	-1082	-1072	M2226_1.01	CIS-BP	AT1G24260	MIKC
AT1G04470	-1077	-1066	M01840	Transfac	AT3G01330	E2F/DP
AT1G04470	-203	-186	M01062	Transfac	AT3G02310	MIKC
AT1G04470	-111	-105	M0579_1.01	CIS-BP	AT5G60200	Dof
AT1G04470	-68	-48	M2217_1.01	CIS-BP	AT2G45660	MIKC
AT1G04480	-1643	-1634	ARR11_AAGATCTT	Franco-Zorrilla et al	AT1G67710	ARR-B
AT1G04480	-1632	-1624	M0517_1.01	CIS-BP	AT5G64220	CAMTA
AT1G04480	-1610	-1602	M0692_1.01	CIS-BP	AT5G47140	GATA
AT1G04480	-1535	-1529	M0579_1.01	CIS-BP	AT5G60200	Dof
AT1G04480	-1371	-1351	M2217_1.01	CIS-BP	AT2G45660	MIKC
AT1G04480	-1104	-1097	M0081_1.01	CIS-BP	AT3G25730	RAV
AT1G04480	-365	-354	M01840	Transfac	AT3G01330	E2F/DP
AT1G04480	-361	-347	M01582	Transfac	AT1G24260	MIKC
AT1G04480	-284	-260	M00400	Transfac	AT3G19290, AT1G49720	bZIP
AT1G04480	-270	-263	M2230_1.01	CIS-BP	AT3G23240	ERF
AT1G04480	5	14	M0756_1.01	CIS-BP	AT1G23380	TALE
AT1G04500	-1358	-1349	AHL25_ATTTAATT	Franco-Zorrilla et al	AT4G35390	AT hook
AT1G04500	-500	-485	M00408	Transfac	AT1G26310, AT1G69120	MIKC
AT1G04500	-101	-81	M2217_1.01	CIS-BP	AT2G45660	MIKC
AT1G04510	-1662	-1642	M2217_1.01	CIS-BP	AT2G45660	MIKC
AT1G04510	-485	-476	AHL25_ATTTAATT	Franco-Zorrilla et al	AT4G35390	AT hook
AT1G04510	67	76	M03183	Transfac	AT5G52020	ERF
AT1G04520	-427	-407	M2221_1.01	CIS-BP	AT5G10140	MIKC
AT1G04520	-23	-3	M2217_1.01	CIS-BP	AT2G45660	MIKC
AT1G04520	95	110	M01189	Transfac	AT1G33060	NAC
AT1G04520	149	158	M1223_1.01	CIS-BP	AT1G68670	G2-like
AT1G04520	152	167	M00408	Transfac	AT1G26310, AT1G69120	MIKC
AT1G04530	-149	-129	M2217_1.01	CIS-BP	AT2G45660	MIKC
AT1G04540	0	9	DDF1_GCCGACAT	Franco-Zorrilla et al	AT1G12610	ERF
AT1G04550	-295	-282	M2222_1.01	CIS-BP	AT5G20240	MIKC
AT1G04550	-288	-268	M2217_1.01	CIS-BP	AT2G45660	MIKC
AT1G04550	-119	-112	M0030_1.01	CIS-BP	AT4G25470	ERF
AT1G04550	-22	-13	M01848	Transfac	AT1G69690	TCP
AT1G04555	-1464	-1457	M0757_1.01	CIS-BP	AT1G28420	HB-other
AT1G04555	-1319	-1313	M00635	Transfac	AT3G25990, AT1G13450	Trihelix
AT1G04555	-1292	-1283	M0572_1.01	CIS-BP	AT1G64620	Dof
AT1G04555	-1060	-1052	M1241_1.01	CIS-BP	AT5G08520	MYB
AT1G04555	-638	-629	RVE1_TAGATATT	Franco-Zorrilla et al	AT5G17300	MYB_related
AT1G04555	-576	-556	M2217_1.01	CIS-BP	AT2G45660	MIKC
AT1G04555	-11	8	M2218_1.01	CIS-BP	AT2G22540	MIKC
AT1G04555	50	59	M1550_1.01	CIS-BP	AT1G69310	WRKY
AT1G04570	-757	-742	M00408	Transfac	AT1G26310, AT1G69120	MIKC
AT1G04570	-341	-332	AHL25_ATTTAATT	Franco-Zorrilla et al	AT4G35390	AT hook
AT1G04570	-160	-152	M1305_1.01	CIS-BP	AT4G35580	NAC
AT1G04570	-16	4	M2217_1.01	CIS-BP	AT2G45660	MIKC
AT1G04570	-16	-3	M2222_1.01	CIS-BP	AT5G20240	MIKC
AT1G04580	-937	-928	SPL1_CCGTACGG	Franco-Zorrilla et al	AT2G47070	SBP
AT1G04580	-935	-928	M1443_1.01	CIS-BP	AT3G60030	SBP
AT1G04580	-899	-885	M01582	Transfac	AT1G24260	MIKC
AT1G04580	-632	-623	WOX13_ATCAATCA	Franco-Zorrilla et al	AT4G35550	WOX
AT1G04580	-630	-623	M0769_1.01	CIS-BP	AT4G35550	WOX
AT1G04580	-473	-458	M00408	Transfac	AT1G26310, AT1G69120	MIKC
AT1G04580	-454	-440	M2219_1.01	CIS-BP	AT3G54340	MIKC
AT1G04580	121	130	ZAT2_CCAGCTGG	Franco-Zorrilla et al	AT2G17180	C2H2
AT1G04590	93	102	MYB52_CCGTTAGT	Franco-Zorrilla et al	AT1G17950	MYB
AT1G04600	-337	-317	M2217_1.01	CIS-BP	AT2G45660	MIKC
AT1G04600	-124	-108	M01819	Transfac	AT2G46830	MYB_related
AT1G04610	-580	-564	M00435	Transfac	AT1G09530	bHLH
AT1G04610	-577	-568	PIF3_CCACGTGG	Franco-Zorrilla et al	AT1G09530	bHLH
AT1G04610	-541	-521	M2217_1.01	CIS-BP	AT2G45660	MIKC
AT1G04610	-244	-235	M0572_1.01	CIS-BP	AT1G64620	Dof
AT1G04610	-228	-219	ATHB51_CAATAATT	Franco-Zorrilla et al	AT5G03790	HD-ZIP
AT1G04610	-201	-192	AHL20_ATTTAATT	Franco-Zorrilla et al	AT4G14465	AT hook
AT1G04610	-167	-160	M0518_1.01	CIS-BP	AT2G21060	CSD
AT1G04620	-98	-78	M2217_1.01	CIS-BP	AT2G45660	MIKC
AT1G04620	20	29	CCA1_AGATATTT	Franco-Zorrilla et al	AT2G46830	MYB_related
AT1G04620	91	100	M1452_1.01	CIS-BP	AT1G23420	YABBY
AT1G04620	144	153	Dof5.7_ACGTTAAC	Franco-Zorrilla et al	AT5G65590	Dof
AT1G04630	-483	-463	M2217_1.01	CIS-BP	AT2G45660	MIKC
AT1G04650	-74	-61	M2222_1.01	CIS-BP	AT5G20240	MIKC
AT1G04660	-1052	-1045	M0769_1.01	CIS-BP	AT4G35550	WOX
AT1G04660	-819	-810	AHL20_AATATATT	Franco-Zorrilla et al	AT4G14465	AT hook
AT1G04660	-422	-408	M2211_1.01	CIS-BP	AT5G13790	MIKC
AT1G04660	-304	-295	M01812	Transfac	AT3G12250, AT1G77920, AT1G68640, AT1G08320, AT1G22070	bZIP
AT1G04660	-80	-60	M2217_1.01	CIS-BP	AT2G45660	MIKC
AT1G04670	-1239	-1230	AHL20_ATTTAATT	Franco-Zorrilla et al	AT4G14465	AT hook
AT1G04670	-1235	-1228	M1712_1.01	CIS-BP	AT3G01470	HD-ZIP
AT1G04670	-1226	-1217	WOX13_TTAATTAA	Franco-Zorrilla et al	AT4G35550	WOX
AT1G04670	-1170	-1161	DEAR4_CACCGACA	Franco-Zorrilla et al	AT4G36900	ERF
AT1G04670	-1157	-1148	TCP16_GGGTCCAC	Franco-Zorrilla et al	AT1G69690	TCP
AT1G04670	-1029	-1020	DREB2C_CACCGACA	Franco-Zorrilla et al	AT2G40340	ERF
AT1G04670	-866	-857	M0763_1.01	CIS-BP	AT3G19510	HB-PHD
AT1G04670	-818	-809	M03167	Transfac	AT2G35700	ERF
AT1G04670	-773	-764	M1243_1.01	CIS-BP	AT5G18240	G2-like
AT1G04670	-729	-720	DEAR3_CGCCGCCC	Franco-Zorrilla et al	AT2G23340	ERF
AT1G04670	-694	-684	M2244_1.01	CIS-BP	AT1G28300	B3
AT1G04670	-690	-683	M0146_1.01	CIS-BP	AT1G28300	B3
AT1G04670	-618	-607	M2220_1.01	CIS-BP	AT3G22170	FAR1
AT1G04670	-615	-609	M0150_1.01	CIS-BP	AT1G09530	bHLH
AT1G04670	-589	-578	M1306_1.01	CIS-BP	AT5G04410	NAC
AT1G04670	-543	-523	M2217_1.01	CIS-BP	AT2G45660	MIKC
AT1G04670	-450	-443	M1237_1.01	CIS-BP	AT4G38620	MYB
AT1G04680	-315	-306	M0119_1.01	CIS-BP	AT4G17950	AT hook
AT1G04680	-110	-102	M0605_1.01	CIS-BP	AT2G27050	EIL
AT1G04680	-104	-95	RAP2.6_CGCCGTCA	Franco-Zorrilla et al	AT1G43160	ERF
AT1G04680	-100	-93	M1494_1.01	CIS-BP	AT4G00270	GeBP
AT1G04680	-70	-50	M2217_1.01	CIS-BP	AT2G45660	MIKC
AT1G04680	-55	-48	M0518_1.01	CIS-BP	AT2G21060	CSD
AT1G04680	114	123	ETT_TGTCGGAA	Franco-Zorrilla et al	AT2G33860	ARF
AT1G04680	177	188	M1306_1.01	CIS-BP	AT5G04410	NAC
AT1G04690	-1436	-1428	M0577_1.01	CIS-BP	AT4G38000	Dof
AT1G04690	-1363	-1343	M2217_1.01	CIS-BP	AT2G45660	MIKC
AT1G04690	-1261	-1243	M00417	Transfac	AT2G34710, AT1G30490, AT1G52150	HD-ZIP
AT1G04690	-828	-821	M1232_1.01	CIS-BP	AT3G50060	MYB
AT1G04690	-398	-391	M0518_1.01	CIS-BP	AT2G21060	CSD
AT1G04690	-69	-62	M1231_1.01	CIS-BP	AT3G47600	MYB
AT1G04690	108	117	GLK1_AGAATCTG	Franco-Zorrilla et al	AT2G20570	G2-like
AT1G04710	55	62	M00438	Transfac	AT1G34170, AT1G34390, AT1G35240, AT1G35540, AT3G61830, AT1G19850, AT1G19220, AT1G34310, AT1G30330, AT1G35520, AT1G34410, AT2G46530, AT1G59750, AT2G33860	ARF
AT1G04730	-1615	-1606	M03175	Transfac	AT1G22985	ERF
AT1G04730	-1110	-1101	M1564_1.01	CIS-BP	AT4G31800	WRKY
AT1G04730	-761	-752	M0526_1.01	CIS-BP	AT4G29000	CPP
AT1G04730	-572	-564	M0686_1.01	CIS-BP	AT3G54810	GATA
AT1G04730	-187	-173	M01582	Transfac	AT1G24260	MIKC
AT1G04730	-117	-107	M01114	Transfac	AT2G36010	E2F/DP
AT1G04730	-75	-66	M1222_1.01	CIS-BP	AT1G25550	G2-like
AT1G04730	-8	7	M00408	Transfac	AT1G26310, AT1G69120	MIKC
AT1G04730	37	46	HSFB2A_TTCTAGAA	Franco-Zorrilla et al	AT5G62020	HSF
AT1G04730	93	102	RAP2.3_GCGCCGCC	Franco-Zorrilla et al	AT3G16770	ERF
AT1G04730	125	145	M2217_1.01	CIS-BP	AT2G45660	MIKC
AT1G04750	-945	-925	M2217_1.01	CIS-BP	AT2G45660	MIKC
AT1G04750	57	64	M0679_1.01	CIS-BP	AT1G08000	GATA
AT1G04750	141	150	M03188	Transfac	AT3G20840, AT1G51190, AT1G72570	ERF
AT1G04770	-1154	-1134	M2221_1.01	CIS-BP	AT5G10140	MIKC
AT1G04770	-524	-504	M2217_1.01	CIS-BP	AT2G45660	MIKC
AT1G04770	-205	-198	M0518_1.01	CIS-BP	AT2G21060	CSD
AT1G04770	47	60	M2222_1.01	CIS-BP	AT5G20240	MIKC
AT1G04770	141	150	M0079_1.01	CIS-BP	AT1G51120	RAV
AT1G04780	-177	-168	AHL25_AATATATT	Franco-Zorrilla et al	AT4G35390	AT hook
AT1G04780	21	28	M0679_1.01	CIS-BP	AT1G08000	GATA
AT1G04780	79	88	M0687_1.01	CIS-BP	AT3G60530	GATA
AT1G04800	-210	-203	M1232_1.01	CIS-BP	AT3G50060	MYB
AT1G04800	181	191	M2226_1.01	CIS-BP	AT1G24260	MIKC
AT1G04850	148	157	M03192	Transfac	AT1G51120, AT1G50680	B3
AT1G04860	-229	-220	AHL20_ATTTAATT	Franco-Zorrilla et al	AT4G14465	AT hook
AT1G04870	-1042	-1022	M2217_1.01	CIS-BP	AT2G45660	MIKC
AT1G04870	-720	-707	M2222_1.01	CIS-BP	AT5G20240	MIKC
AT1G04870	-372	-363	M0006_1.01	CIS-BP	AT1G15360	ERF
AT1G04870	183	190	M01999	Transfac	AT3G23240	ERF
AT1G04880	-636	-617	M2218_1.01	CIS-BP	AT2G22540	MIKC
AT1G04880	-548	-539	AHL25_AATATATT	Franco-Zorrilla et al	AT4G35390	AT hook
AT1G04880	-372	-359	M2222_1.01	CIS-BP	AT5G20240	MIKC
AT1G04880	-215	-206	M0119_1.01	CIS-BP	AT4G17950	AT hook
AT1G04900	-29	-20	M0763_1.01	CIS-BP	AT3G19510	HB-PHD
AT1G04910	-1020	-1011	RVE1_TAGATATT	Franco-Zorrilla et al	AT5G17300	MYB_related
AT1G04920	-273	-253	M2217_1.01	CIS-BP	AT2G45660	MIKC
AT1G04930	-1509	-1500	M03212	Transfac	AT3G54320	AP2
AT1G04930	-1468	-1453	M01189	Transfac	AT1G33060	NAC
AT1G04930	-1222	-1212	M1221_1.01	CIS-BP	AT1G22640	MYB
AT1G04930	-1200	-1191	HSFC1_TTCTAGAA	Franco-Zorrilla et al	AT3G24520	HSF
AT1G04930	-1198	-1185	M2501_1.01	CIS-BP	AT4G37750	AP2
AT1G04930	-928	-919	M0078_1.01	CIS-BP	AT1G13260	RAV
AT1G04930	-153	-138	M00408	Transfac	AT1G26310, AT1G69120	MIKC
AT1G04930	-86	-80	M0681_1.01	CIS-BP	AT1G51600	GATA
AT1G04930	55	63	M0007_1.01	CIS-BP	AT1G22985	ERF
AT1G04930	167	176	DEAR4_GCGCCGCC	Franco-Zorrilla et al	AT4G36900	ERF
AT1G04930	191	200	ERF1_GCGCCGCC	Franco-Zorrilla et al	AT3G23240	ERF
AT1G04970	10	30	M2217_1.01	CIS-BP	AT2G45660	MIKC
AT1G04980	-102	-96	M0352_1.01	CIS-BP	AT3G19580	C2H2
AT1G04980	-97	-88	TGA2_GATGACGT	Franco-Zorrilla et al	AT5G06950	bZIP
AT1G04980	-96	-85	M1306_1.01	CIS-BP	AT5G04410	NAC
AT1G04980	-68	-59	ANAC55_TTACGTGT	Franco-Zorrilla et al	AT3G15500	NAC
AT1G04980	-1	19	M2217_1.01	CIS-BP	AT2G45660	MIKC
AT1G04990	-819	-810	M0524_1.01	CIS-BP	AT3G04850	CPP
AT1G04990	-49	-40	AHL25_AATTAATT	Franco-Zorrilla et al	AT4G35390	AT hook
AT1G04990	-8	-1	M0518_1.01	CIS-BP	AT2G21060	CSD
AT1G04990	-7	13	M2217_1.01	CIS-BP	AT2G45660	MIKC
AT1G04990	17	26	M1233_1.01	CIS-BP	AT4G16110	ARR-B
AT1G04990	40	49	CCA1_AGATATTT	Franco-Zorrilla et al	AT2G46830	MYB_related
AT1G05000	-1508	-1499	ANAC46_TTGCGTGT	Franco-Zorrilla et al	AT3G04060	NAC
AT1G05000	-974	-954	M2217_1.01	CIS-BP	AT2G45660	MIKC
AT1G05000	-861	-855	M00635	Transfac	AT3G25990, AT1G13450	Trihelix
AT1G05000	-455	-446	M1240_1.01	CIS-BP	AT5G06100	MYB
AT1G05000	-226	-220	M0573_1.01	CIS-BP	AT2G37590	Dof
AT1G05000	-126	-111	M00408	Transfac	AT1G26310, AT1G69120	MIKC
AT1G05000	-8	1	M1308_1.01	CIS-BP	AT5G13180	NAC
AT1G05010	-1381	-1368	M2222_1.01	CIS-BP	AT5G20240	MIKC
AT1G05010	-1268	-1262	M0573_1.01	CIS-BP	AT2G37590	Dof
AT1G05010	-568	-548	M2217_1.01	CIS-BP	AT2G45660	MIKC
AT1G05020	-637	-617	M2217_1.01	CIS-BP	AT2G45660	MIKC
AT1G05020	40	51	M01840	Transfac	AT3G01330	E2F/DP
AT1G05020	49	60	M2220_1.01	CIS-BP	AT3G22170	FAR1
AT1G05020	73	80	M1555_1.01	CIS-BP	AT2G30250	WRKY
AT1G05020	73	82	WRKY38_CGTTGACC	Franco-Zorrilla et al	AT5G22570	WRKY
AT1G05020	133	147	M2219_1.01	CIS-BP	AT3G54340	MIKC
AT1G05055	-1395	-1375	M2217_1.01	CIS-BP	AT2G45660	MIKC
AT1G05055	136	145	TOE1_AACCTACG	Franco-Zorrilla et al	AT2G28550	AP2
AT1G05060	-1515	-1495	M2217_1.01	CIS-BP	AT2G45660	MIKC
AT1G05060	41	51	M01114	Transfac	AT2G36010	E2F/DP
AT1G05060	62	68	M0579_1.01	CIS-BP	AT5G60200	Dof
AT1G05060	175	184	LBD16_TCCGGAAA	Franco-Zorrilla et al	AT2G42430	LBD
AT1G05060	180	189	M1223_1.01	CIS-BP	AT1G68670	G2-like
AT1G05065	-205	-196	TOE2_AACCTTAA	Franco-Zorrilla et al	AT5G60120	AP2
AT1G05065	-180	-169	M1791_1.01	CIS-BP	AT1G75390	bZIP
AT1G05065	182	191	M1492_1.01	CIS-BP	AT1G54060	Trihelix
AT1G05090	-15	-6	M1236_1.01	CIS-BP	AT4G28610	G2-like
AT1G05090	19	28	GATA12_TAGATCTA	Franco-Zorrilla et al	AT5G25830	GATA
AT1G05100	-748	-741	M0518_1.01	CIS-BP	AT2G21060	CSD
AT1G05100	-552	-532	M2217_1.01	CIS-BP	AT2G45660	MIKC
AT1G05100	-491	-482	M03197	Transfac	AT1G43160	ERF
AT1G05100	-487	-469	M2233_1.01	CIS-BP	AT1G49720	bZIP
AT1G05100	-429	-422	M1565_1.01	CIS-BP	AT5G01900	WRKY
AT1G05100	-412	-403	M0260_1.01	CIS-BP	AT2G46270	bZIP
AT1G05100	-409	-402	M0266_1.01	CIS-BP	AT5G06960	bZIP
AT1G05100	-342	-333	bZIP60_TGACGTCA	Franco-Zorrilla et al	AT1G42990	bZIP
AT1G05100	-341	-332	M0261_1.01	CIS-BP	AT3G12250	bZIP
AT1G05100	-159	-149	M2212_1.01	CIS-BP	AT1G19350	BES1
AT1G05100	-158	-146	M0252_1.01	CIS-BP	AT1G45249	bZIP
AT1G05100	122	130	M0041_1.01	CIS-BP	AT5G53290	ERF
AT1G05100	123	132	M0012_1.01	CIS-BP	AT1G53170	ERF
AT1G05120	-132	-123	M0257_1.01	CIS-BP	AT2G36270	bZIP
AT1G05120	-131	-123	M0251_1.01	CIS-BP	AT1G32150	bZIP
AT1G05160	-600	-591	M1223_1.01	CIS-BP	AT1G68670	G2-like
AT1G05160	-582	-576	M0681_1.01	CIS-BP	AT1G51600	GATA
AT1G05160	-568	-558	M0604_1.01	CIS-BP	AT1G73730	EIL
AT1G05160	-524	-516	M01838	Transfac	AT4G36730	bZIP
AT1G05160	-414	-405	GLK1_GGATATCC	Franco-Zorrilla et al	AT2G20570	G2-like
AT1G05170	-1263	-1256	M0757_1.01	CIS-BP	AT1G28420	HB-other
AT1G05170	-1165	-1152	M2215_1.01	CIS-BP	AT2G20180	bHLH
AT1G05170	-1161	-1143	M2233_1.01	CIS-BP	AT1G49720	bZIP
AT1G05170	-1159	-1152	M0157_1.01	CIS-BP	AT4G00050	bHLH
AT1G05170	-690	-684	M0148_1.01	CIS-BP	AT2G46510, AT5G46830	bHLH
AT1G05170	-560	-551	M1556_1.01	CIS-BP	AT2G30590	WRKY
AT1G05170	49	69	M2217_1.01	CIS-BP	AT2G45660	MIKC
AT1G05180	-1287	-1278	WRKY18_CGGTCAAG	Franco-Zorrilla et al	AT4G31800	WRKY
AT1G05180	-832	-823	ARR11_CGGATCCG	Franco-Zorrilla et al	AT1G67710	ARR-B
AT1G05180	-721	-701	M2217_1.01	CIS-BP	AT2G45660	MIKC
AT1G05180	-197	-184	M2222_1.01	CIS-BP	AT5G20240	MIKC
AT1G05180	117	125	M1444_1.01	CIS-BP	AT5G18830	SBP
AT1G05190	-613	-606	M0518_1.01	CIS-BP	AT2G21060	CSD
AT1G05190	-418	-398	M2217_1.01	CIS-BP	AT2G45660	MIKC
AT1G05190	167	176	STY1_CCCTAGGG	Franco-Zorrilla et al	AT3G51060	SRS
AT1G05200	91	111	M2217_1.01	CIS-BP	AT2G45660	MIKC
AT1G05205	-1120	-1113	M0757_1.01	CIS-BP	AT1G28420	HB-other
AT1G05205	-1035	-1026	TOE1_AACCTACG	Franco-Zorrilla et al	AT2G28550	AP2
AT1G05205	-455	-446	M1492_1.01	CIS-BP	AT1G54060	Trihelix
AT1G05205	-421	-412	M03209	Transfac	AT3G20310	ERF
AT1G05205	-373	-364	RAP2.6_CCGCCGCA	Franco-Zorrilla et al	AT1G43160	ERF
AT1G05205	-319	-310	M0691_1.01	CIS-BP	AT4G36240	GATA
AT1G05205	-262	-253	M03211	Transfac	AT3G14230, AT1G53910	ERF
AT1G05205	-190	-170	M2217_1.01	CIS-BP	AT2G45660	MIKC
AT1G05205	-132	-123	M1567_1.01	CIS-BP	AT5G24110	WRKY
AT1G05205	-131	-122	M1548_1.01	CIS-BP	AT1G30650	WRKY
AT1G05205	34	43	M03192	Transfac	AT1G51120, AT1G50680	B3
AT1G05210	-1849	-1840	ETT_TGTCGACA	Franco-Zorrilla et al	AT2G33860	ARF
AT1G05210	-1841	-1832	M1563_1.01	CIS-BP	AT4G31550	WRKY
AT1G05210	-1517	-1508	M1246_1.01	CIS-BP	AT5G47390	MYB_related
AT1G05210	-1516	-1508	M1241_1.01	CIS-BP	AT5G08520	MYB
AT1G05210	-904	-884	M2217_1.01	CIS-BP	AT2G45660	MIKC
AT1G05210	-164	-155	M03192	Transfac	AT1G51120, AT1G50680	B3
AT1G05210	-35	-27	M0759_1.01	CIS-BP	AT2G22430	HD-ZIP
AT1G05210	1	10	M1548_1.01	CIS-BP	AT1G30650	WRKY
AT1G05210	191	197	M0681_1.01	CIS-BP	AT1G51600	GATA
AT1G05240	-512	-492	M2217_1.01	CIS-BP	AT2G45660	MIKC
AT1G05250	-1473	-1466	M0518_1.01	CIS-BP	AT2G21060	CSD
AT1G05260	-955	-943	M01583	Transfac	AT1G63650, AT3G27920	MYB
AT1G05260	-153	-144	AHL12_AATTAATT	Franco-Zorrilla et al	AT1G63480	AT hook
AT1G05260	-82	-73	MYB52_GTTAGTTG	Franco-Zorrilla et al	AT1G17950	MYB
AT1G05260	-68	-59	TCP16_GGGTCCAC	Franco-Zorrilla et al	AT1G69690	TCP
AT1G05260	-52	-37	M00408	Transfac	AT1G26310, AT1G69120	MIKC
AT1G05260	86	106	M2217_1.01	CIS-BP	AT2G45660	MIKC
AT1G05260	187	196	ARR14_AAGATCTT	Franco-Zorrilla et al	AT2G01760	ARR-B
AT1G05270	-74	-65	WOX13_TTAATTAA	Franco-Zorrilla et al	AT4G35550	WOX
AT1G05280	63	72	ARR11_AAGATCTT	Franco-Zorrilla et al	AT1G67710	ARR-B
AT1G05300	-1663	-1643	M2217_1.01	CIS-BP	AT2G45660	MIKC
AT1G05300	-539	-530	AHL12_AAATATTT	Franco-Zorrilla et al	AT1G63480	AT hook
AT1G05310	-1136	-1116	M2217_1.01	CIS-BP	AT2G45660	MIKC
AT1G05310	-601	-594	M0769_1.01	CIS-BP	AT4G35550	WOX
AT1G05310	-567	-551	M01133	Transfac	AT4G18960	MIKC
AT1G05340	-591	-571	M2217_1.01	CIS-BP	AT2G45660	MIKC
AT1G05340	-105	-92	M2215_1.01	CIS-BP	AT2G20180	bHLH
AT1G05340	61	69	M0517_1.01	CIS-BP	AT5G64220	CAMTA
AT1G05350	-28	-21	M1549_1.01	CIS-BP	AT1G66600	WRKY
AT1G05350	-20	0	M2217_1.01	CIS-BP	AT2G45660	MIKC
AT1G05360	-170	-150	M2217_1.01	CIS-BP	AT2G45660	MIKC
AT1G05370	-785	-765	M2221_1.01	CIS-BP	AT5G10140	MIKC
AT1G05370	-636	-624	M0760_1.01	CIS-BP	AT2G36610	HD-ZIP
AT1G05370	-499	-484	M00408	Transfac	AT1G26310, AT1G69120	MIKC
AT1G05370	-316	-307	AHL20_ATTTAATT	Franco-Zorrilla et al	AT4G14465	AT hook
AT1G05370	-224	-215	M0119_1.01	CIS-BP	AT4G17950	AT hook
AT1G05370	-212	-204	M1227_1.01	CIS-BP	AT3G04030	G2-like
AT1G05370	-211	-202	M1228_1.01	CIS-BP	AT3G13040	G2-like
AT1G05370	-108	-101	M0757_1.01	CIS-BP	AT1G28420	HB-other
AT1G05370	-49	-42	M0518_1.01	CIS-BP	AT2G21060	CSD
AT1G05370	-47	-34	M2222_1.01	CIS-BP	AT5G20240	MIKC
AT1G05385	-917	-897	M2217_1.01	CIS-BP	AT2G45660	MIKC
AT1G05385	-92	-85	M1180_1.01	CIS-BP	AT1G13450	Trihelix
AT1G05385	64	74	M0604_1.01	CIS-BP	AT1G73730	EIL
AT1G05410	-589	-582	M0518_1.01	CIS-BP	AT2G21060	CSD
AT1G05410	-495	-481	M2211_1.01	CIS-BP	AT5G13790	MIKC
AT1G05410	-479	-470	M0524_1.01	CIS-BP	AT3G04850	CPP
AT1G05410	-439	-430	M1223_1.01	CIS-BP	AT1G68670	G2-like
AT1G05410	-298	-285	M2243_1.01	CIS-BP	AT4G21330	bHLH
AT1G05410	-136	-127	M2250_1.01	CIS-BP	AT3G45150	TCP
AT1G05410	141	150	ARR14_AAGATCTT	Franco-Zorrilla et al	AT2G01760	ARR-B
AT1G05420	-830	-823	M0518_1.01	CIS-BP	AT2G21060	CSD
AT1G05420	-766	-757	M0119_1.01	CIS-BP	AT4G17950	AT hook
AT1G05420	-470	-461	AHL20_ATTTAATT	Franco-Zorrilla et al	AT4G14465	AT hook
AT1G05420	-169	-160	AHL20_AATATATT	Franco-Zorrilla et al	AT4G14465	AT hook
AT1G05420	152	160	M0015_1.01	CIS-BP	AT1G75490	ERF
AT1G05420	153	162	M0023_1.01	CIS-BP	AT3G20310	ERF
AT1G05420	162	171	M03201	Transfac	AT3G16770	ERF
AT1G05440	-68	-59	M0526_1.01	CIS-BP	AT4G29000	CPP
AT1G05450	-1215	-1208	M0518_1.01	CIS-BP	AT2G21060	CSD
AT1G05450	-592	-583	DAG2_AAAAAGTG	Franco-Zorrilla et al	AT2G46590	Dof
AT1G05450	-409	-400	M1310_1.01	CIS-BP	AT5G61430	NAC
AT1G05450	-110	-101	MYB46_GTTAGGTA	Franco-Zorrilla et al	AT5G12870	MYB
AT1G05450	-105	-96	TOE1_AACCTTAA	Franco-Zorrilla et al	AT2G28550	AP2
AT1G05450	-101	-92	MYB111_GGTAGTTG	Franco-Zorrilla et al	AT5G49330	MYB
AT1G05450	-85	-76	M1550_1.01	CIS-BP	AT1G69310	WRKY
AT1G05450	-55	-46	TOE2_AACCTTAA	Franco-Zorrilla et al	AT5G60120	AP2
AT1G05470	-823	-814	AHL25_ATTTAATT	Franco-Zorrilla et al	AT4G35390	AT hook
AT1G05470	-794	-785	AHL25_AATTAATT	Franco-Zorrilla et al	AT4G35390	AT hook
AT1G05470	-306	-297	M0526_1.01	CIS-BP	AT4G29000	CPP
AT1G05470	-229	-220	AHL20_ATTTAATT	Franco-Zorrilla et al	AT4G14465	AT hook
AT1G05470	-23	-3	M2217_1.01	CIS-BP	AT2G45660	MIKC
AT1G05470	-14	6	M2221_1.01	CIS-BP	AT5G10140	MIKC
AT1G05490	-160	-146	M2211_1.01	CIS-BP	AT5G13790	MIKC
AT1G05490	-60	-49	M01840	Transfac	AT3G01330	E2F/DP
AT1G05490	5	25	M2217_1.01	CIS-BP	AT2G45660	MIKC
AT1G05500	-1452	-1441	M01840	Transfac	AT3G01330	E2F/DP
AT1G05500	-1355	-1341	M2219_1.01	CIS-BP	AT3G54340	MIKC
AT1G05500	-535	-515	M2217_1.01	CIS-BP	AT2G45660	MIKC
AT1G05500	-141	-132	M0260_1.01	CIS-BP	AT2G46270	bZIP
AT1G05520	57	64	M0266_1.01	CIS-BP	AT5G06960	bZIP
AT1G05520	58	67	M0260_1.01	CIS-BP	AT2G46270	bZIP
AT1G05530	-1924	-1915	M2223_1.01	CIS-BP	AT1G09530	bHLH
AT1G05530	-1126	-1117	M0162_1.01	CIS-BP	AT5G08130	bHLH
AT1G05530	-739	-727	M0760_1.01	CIS-BP	AT2G36610	HD-ZIP
AT1G05530	40	52	M01583	Transfac	AT1G63650, AT3G27920	MYB
AT1G05530	44	55	M0268_1.01	CIS-BP	AT5G28770	bZIP
AT1G05530	97	104	M0156_1.01	CIS-BP	AT3G23210	bHLH
AT1G05530	106	129	M00399	Transfac	AT3G19290, AT1G49720	bZIP
AT1G05530	108	125	M2732_1.01	CIS-BP	AT1G09530	bHLH
AT1G05540	-147	-127	M2217_1.01	CIS-BP	AT2G45660	MIKC
AT1G05540	-128	-113	M00408	Transfac	AT1G26310, AT1G69120	MIKC
AT1G05540	-72	-58	M2211_1.01	CIS-BP	AT5G13790	MIKC
AT1G05570	-1763	-1754	M0758_1.01	CIS-BP	AT1G73360	HD-ZIP
AT1G05570	-1759	-1750	RVE1_AGATATTT	Franco-Zorrilla et al	AT5G17300	MYB_related
AT1G05570	-1155	-1145	M2226_1.01	CIS-BP	AT1G24260	MIKC
AT1G05570	-1153	-1133	M2217_1.01	CIS-BP	AT2G45660	MIKC
AT1G05570	-1137	-1130	M01806	Transfac	AT4G36730	bZIP
AT1G05570	-426	-407	M2218_1.01	CIS-BP	AT2G22540	MIKC
AT1G05570	-336	-323	M2222_1.01	CIS-BP	AT5G20240	MIKC
AT1G05570	-182	-173	AHL12_ATAATTAT	Franco-Zorrilla et al	AT1G63480	AT hook
AT1G05570	-93	-84	bZIP60_TGACGTGG	Franco-Zorrilla et al	AT1G42990	bZIP
AT1G05575	-163	-154	M1562_1.01	CIS-BP	AT4G23550	WRKY
AT1G05575	46	53	M1566_1.01	CIS-BP	AT5G13080	WRKY
AT1G05577	-1620	-1611	M1560_1.01	CIS-BP	AT4G01250	WRKY
AT1G05577	-369	-356	M2222_1.01	CIS-BP	AT5G20240	MIKC
AT1G05577	-205	-198	M00438	Transfac	AT1G34170, AT1G34390, AT1G35240, AT1G35540, AT3G61830, AT1G19850, AT1G19220, AT1G34310, AT1G30330, AT1G35520, AT1G34410, AT2G46530, AT1G59750, AT2G33860	ARF
AT1G05577	-142	-133	M0526_1.01	CIS-BP	AT4G29000	CPP
AT1G05577	-78	-72	M0579_1.01	CIS-BP	AT5G60200	Dof
AT1G05577	-64	-44	M2217_1.01	CIS-BP	AT2G45660	MIKC
AT1G05577	183	190	M1565_1.01	CIS-BP	AT5G01900	WRKY
AT1G05610	-1560	-1542	M2236_1.01	CIS-BP	AT1G30490	HD-ZIP
AT1G05610	-1274	-1267	M0518_1.01	CIS-BP	AT2G21060	CSD
AT1G05610	-517	-511	M0573_1.01	CIS-BP	AT2G37590	Dof
AT1G05610	-403	-390	M2243_1.01	CIS-BP	AT4G21330	bHLH
AT1G05610	-252	-239	M2222_1.01	CIS-BP	AT5G20240	MIKC
AT1G05610	-249	-229	M2217_1.01	CIS-BP	AT2G45660	MIKC
AT1G05610	-119	-112	M0030_1.01	CIS-BP	AT4G25470	ERF
AT1G05610	-8	7	M00408	Transfac	AT1G26310, AT1G69120	MIKC
AT1G05620	-621	-614	M0518_1.01	CIS-BP	AT2G21060	CSD
AT1G05630	-227	-207	M2217_1.01	CIS-BP	AT2G45660	MIKC
AT1G05650	-229	-220	M0254_1.01	CIS-BP	AT1G49720	bZIP
AT1G05650	-215	-206	ATHB12_CAATCATT	Franco-Zorrilla et al	AT3G61890	HD-ZIP
AT1G05660	-1351	-1339	M0760_1.01	CIS-BP	AT2G36610	HD-ZIP
AT1G05660	-1340	-1331	M1233_1.01	CIS-BP	AT4G16110	ARR-B
AT1G05660	-1339	-1324	M01189	Transfac	AT1G33060	NAC
AT1G05660	-1319	-1312	M0518_1.01	CIS-BP	AT2G21060	CSD
AT1G05660	-1061	-1054	M0770_1.01	CIS-BP	AT4G40060	HD-ZIP
AT1G05660	-847	-838	MYB52_CCGTTAGT	Franco-Zorrilla et al	AT1G17950	MYB
AT1G05660	-259	-250	M0254_1.01	CIS-BP	AT1G49720	bZIP
AT1G05660	-92	-83	M0767_1.01	CIS-BP	AT4G17460	HD-ZIP
AT1G05660	89	96	M0575_1.01	CIS-BP	AT3G45610	Dof
AT1G05680	-422	-402	M2217_1.01	CIS-BP	AT2G45660	MIKC
AT1G05680	-360	-348	M01586	Transfac	AT3G12250, AT1G77920, AT1G68640, AT1G08320, AT1G22070	bZIP
AT1G05680	-296	-280	M01819	Transfac	AT2G46830	MYB_related
AT1G05680	-228	-221	M2225_1.01	CIS-BP	AT3G59060	bHLH
AT1G05680	-156	-147	M03186	Transfac	AT3G25730, AT1G68840, AT1G13260, AT1G25560	RAV
AT1G05680	171	180	ETT_TGTCGGAA	Franco-Zorrilla et al	AT2G33860	ARF
AT1G05710	-870	-850	M2221_1.01	CIS-BP	AT5G10140	MIKC
AT1G05710	-253	-243	M1554_1.01	CIS-BP	AT2G25000	WRKY
AT1G05730	-860	-851	WRKY18_CGGTCAAG	Franco-Zorrilla et al	AT4G31800	WRKY
AT1G05730	-817	-808	M0258_1.01	CIS-BP	AT2G40620	bZIP
AT1G05800	-344	-331	M2222_1.01	CIS-BP	AT5G20240	MIKC
AT1G05800	-36	-16	M2217_1.01	CIS-BP	AT2G45660	MIKC
AT1G05800	0	9	M03185	Transfac	AT1G51190, AT3G20840, AT1G72570	AP2
AT1G05805	-94	-85	M0163_1.01	CIS-BP	AT5G38860	bHLH
AT1G05805	-93	-80	M2215_1.01	CIS-BP	AT2G20180	bHLH
AT1G05805	-7	13	M2217_1.01	CIS-BP	AT2G45660	MIKC
AT1G05805	76	83	M0764_1.01	CIS-BP	AT3G60390	HD-ZIP
AT1G05805	90	97	M01806	Transfac	AT4G36730	bZIP
AT1G05805	90	108	M2236_1.01	CIS-BP	AT1G30490	HD-ZIP
AT1G05805	124	133	RAP2.6_GCGCCGCC	Franco-Zorrilla et al	AT1G43160	ERF
AT1G05810	-1404	-1395	AHL25_AATATATT	Franco-Zorrilla et al	AT4G35390	AT hook
AT1G05810	-1324	-1304	M2217_1.01	CIS-BP	AT2G45660	MIKC
AT1G05810	-1043	-1023	M2221_1.01	CIS-BP	AT5G10140	MIKC
AT1G05810	-264	-256	M1309_1.01	CIS-BP	AT5G39610	NAC
AT1G05810	-156	-146	M1235_1.01	CIS-BP	AT4G18770	MYB
AT1G05810	-15	-5	M01191	Transfac	AT3G61150, AT1G17920, AT1G79840, AT1G73360, AT4G21750, AT4G00730, AT1G05230, AT3G03260, AT4G17710, AT2G32370, AT4G04890	HD-ZIP
AT1G05810	12	21	M0258_1.01	CIS-BP	AT2G40620	bZIP
AT1G05820	-1419	-1406	M2222_1.01	CIS-BP	AT5G20240	MIKC
AT1G05820	-145	-129	M01133	Transfac	AT4G18960	MIKC
AT1G05820	-98	-79	M2218_1.01	CIS-BP	AT2G22540	MIKC
AT1G05820	-66	-46	M2221_1.01	CIS-BP	AT5G10140	MIKC
AT1G05820	12	21	KAN4_GGAATATT	Franco-Zorrilla et al	AT5G42630	G2-like
AT1G05820	13	22	M1242_1.01	CIS-BP	AT5G16560	G2-like
AT1G05820	21	41	M2217_1.01	CIS-BP	AT2G45660	MIKC
AT1G05850	-834	-823	M1306_1.01	CIS-BP	AT5G04410	NAC
AT1G05850	-573	-561	M01583	Transfac	AT1G63650, AT3G27920	MYB
AT1G05850	-313	-293	M2217_1.01	CIS-BP	AT2G45660	MIKC
AT1G05850	-157	-148	At1g77200_CACCGACA	Franco-Zorrilla et al	AT1G77200	ERF
AT1G05850	-156	-148	M0015_1.01	CIS-BP	AT1G75490	ERF
AT1G05850	-127	-118	M1519_1.01	CIS-BP	AT5G51910	TCP
AT1G05850	-125	-116	M1517_1.01	CIS-BP	AT3G27010	TCP
AT1G05850	-76	-67	MYB55_CGGTAGGT	Franco-Zorrilla et al	AT4G01680	MYB
AT1G05850	-38	-26	M2237_1.01	CIS-BP	AT3G23250	MYB_related
AT1G05860	-1263	-1254	M03196	Transfac	AT3G25730, AT1G68840, AT1G13260, AT1G25560	RAV
AT1G05860	-359	-350	GLK1_AGAATCTG	Franco-Zorrilla et al	AT2G20570	G2-like
AT1G05860	-250	-241	MYB55_CGGTAGGT	Franco-Zorrilla et al	AT4G01680	MYB
AT1G05860	-168	-159	M0031_1.01	CIS-BP	AT4G25480	ERF
AT1G05860	-24	-4	M2217_1.01	CIS-BP	AT2G45660	MIKC
AT1G05870	-673	-666	M1712_1.01	CIS-BP	AT3G01470	HD-ZIP
AT1G05870	-614	-605	ATHB51_CAATAATT	Franco-Zorrilla et al	AT5G03790	HD-ZIP
AT1G05870	-540	-528	M0252_1.01	CIS-BP	AT1G45249	bZIP
AT1G05870	-125	-116	TCP23_GGGCCCAC	Franco-Zorrilla et al	AT1G35560	TCP
AT1G05870	-11	-2	ETT_TGTCGGAA	Franco-Zorrilla et al	AT2G33860	ARF
AT1G05870	11	31	M2217_1.01	CIS-BP	AT2G45660	MIKC
AT1G05894	-800	-791	GLK1_AGAATCTG	Franco-Zorrilla et al	AT2G20570	G2-like
AT1G05894	-101	-81	M2217_1.01	CIS-BP	AT2G45660	MIKC
AT1G05910	-9	4	M2222_1.01	CIS-BP	AT5G20240	MIKC
AT1G05910	14	34	M2217_1.01	CIS-BP	AT2G45660	MIKC
AT1G05940	86	93	M2225_1.01	CIS-BP	AT3G59060	bHLH
AT1G05960	-35	-15	M2217_1.01	CIS-BP	AT2G45660	MIKC
AT1G05960	29	38	RVE1_TAGATATT	Franco-Zorrilla et al	AT5G17300	MYB_related
AT1G06010	-806	-786	M2217_1.01	CIS-BP	AT2G45660	MIKC
AT1G06010	-797	-778	M2218_1.01	CIS-BP	AT2G22540	MIKC
AT1G06010	-797	-777	M2221_1.01	CIS-BP	AT5G10140	MIKC
AT1G06020	-845	-825	M2217_1.01	CIS-BP	AT2G45660	MIKC
AT1G06020	54	63	M1553_1.01	CIS-BP	AT2G24570	WRKY
AT1G06030	-408	-399	M0079_1.01	CIS-BP	AT1G51120	RAV
AT1G06030	57	66	M1553_1.01	CIS-BP	AT2G24570	WRKY
AT1G06040	-268	-259	ATHB51_CAATAATT	Franco-Zorrilla et al	AT5G03790	HD-ZIP
AT1G06040	-110	-90	M2217_1.01	CIS-BP	AT2G45660	MIKC
AT1G06040	-89	-80	M1517_1.01	CIS-BP	AT3G27010	TCP
AT1G06050	-1651	-1631	M2217_1.01	CIS-BP	AT2G45660	MIKC
AT1G06070	-89	-81	M1309_1.01	CIS-BP	AT5G39610	NAC
AT1G06070	46	55	KAN4_GGAATATT	Franco-Zorrilla et al	AT5G42630	G2-like
AT1G06070	58	78	M2217_1.01	CIS-BP	AT2G45660	MIKC
AT1G06080	-1023	-1010	M2222_1.01	CIS-BP	AT5G20240	MIKC
AT1G06080	-833	-824	AHL12_AAATATTT	Franco-Zorrilla et al	AT1G63480	AT hook
AT1G06080	-340	-320	M2217_1.01	CIS-BP	AT2G45660	MIKC
AT1G06080	-100	-91	AHL25_AATTAATT	Franco-Zorrilla et al	AT4G35390	AT hook
AT1G06100	-396	-387	AHL20_ATTTAATT	Franco-Zorrilla et al	AT4G14465	AT hook
AT1G06100	152	169	M00393	Transfac	AT2G03710	MIKC
AT1G06110	-150	-130	M2217_1.01	CIS-BP	AT2G45660	MIKC
AT1G06120	-1234	-1221	M2222_1.01	CIS-BP	AT5G20240	MIKC
AT1G06130	-594	-574	M2217_1.01	CIS-BP	AT2G45660	MIKC
AT1G06140	-292	-272	M2221_1.01	CIS-BP	AT5G10140	MIKC
AT1G06160	-1232	-1223	TOE2_AACCTACG	Franco-Zorrilla et al	AT5G60120	AP2
AT1G06160	-1225	-1218	M1571_1.01	CIS-BP	AT5G56270	WRKY
AT1G06160	-1214	-1205	RAP2.6_CCGCCGCA	Franco-Zorrilla et al	AT1G43160	ERF
AT1G06160	-339	-330	ETT_TGTCGGAA	Franco-Zorrilla et al	AT2G33860	ARF
AT1G06160	-328	-319	M0025_1.01	CIS-BP	AT3G23240	ERF
AT1G06160	-322	-313	SPL7_CGTACGAC	Franco-Zorrilla et al	AT5G18830	SBP
AT1G06160	-319	-311	M01815	Transfac	AT3G12250, AT1G77920, AT1G22070, AT1G08320	bZIP
AT1G06160	-297	-290	M00438	Transfac	AT1G34170, AT1G34390, AT1G35240, AT1G35540, AT3G61830, AT1G19850, AT1G19220, AT1G34310, AT1G30330, AT1G35520, AT1G34410, AT2G46530, AT1G59750, AT2G33860	ARF
AT1G06160	-292	-281	M0154_1.01	CIS-BP	AT2G18300	bHLH
AT1G06160	-292	-285	M2224_1.01	CIS-BP	AT2G43010	bHLH
AT1G06160	-178	-169	M01849	Transfac	AT3G27010	TCP
AT1G06160	-169	-156	M2222_1.01	CIS-BP	AT5G20240	MIKC
AT1G06160	-168	-153	M00408	Transfac	AT1G26310, AT1G69120	MIKC
AT1G06160	-95	-86	AHL20_AATATATT	Franco-Zorrilla et al	AT4G14465	AT hook
AT1G06160	-87	-78	AHL20_ATTATAAT	Franco-Zorrilla et al	AT4G14465	AT hook
AT1G06160	-51	-42	CCA1_AGATATTT	Franco-Zorrilla et al	AT2G46830	MYB_related
AT1G06170	-797	-788	AHL25_AATATATT	Franco-Zorrilla et al	AT4G35390	AT hook
AT1G06170	-570	-561	TCP15_GGGCCCAC	Franco-Zorrilla et al	AT1G69690	TCP
AT1G06170	-553	-544	M0264_1.01	CIS-BP	AT4G36730	bZIP
AT1G06170	-550	-543	M0266_1.01	CIS-BP	AT5G06960	bZIP
AT1G06170	-528	-519	MYB52_GTTAGTTG	Franco-Zorrilla et al	AT1G17950	MYB
AT1G06170	-524	-515	M1181_1.01	CIS-BP	AT3G25990	Trihelix
AT1G06170	-219	-204	M00408	Transfac	AT1G26310, AT1G69120	MIKC
AT1G06170	-78	-69	AHL20_ATTTAATT	Franco-Zorrilla et al	AT4G14465	AT hook
AT1G06170	-35	-26	Dof5.7_AAAAAGGG	Franco-Zorrilla et al	AT5G65590	Dof
AT1G06170	-30	-23	M0518_1.01	CIS-BP	AT2G21060	CSD
AT1G06170	14	34	M2217_1.01	CIS-BP	AT2G45660	MIKC
AT1G06180	-1483	-1474	MYB55_GGTGGTTG	Franco-Zorrilla et al	AT4G01680	MYB
AT1G06180	-1414	-1405	M1517_1.01	CIS-BP	AT3G27010	TCP
AT1G06180	-115	-96	M2218_1.01	CIS-BP	AT2G22540	MIKC
AT1G06180	-100	-91	AHL12_AATTAATT	Franco-Zorrilla et al	AT1G63480	AT hook
AT1G06180	44	64	M2217_1.01	CIS-BP	AT2G45660	MIKC
AT1G06180	167	176	M1244_1.01	CIS-BP	AT5G29000	G2-like
AT1G06180	168	177	ARR11_AAGATACG	Franco-Zorrilla et al	AT1G67710	ARR-B
AT1G06190	-1854	-1847	M0518_1.01	CIS-BP	AT2G21060	CSD
AT1G06190	-1759	-1751	M0351_1.01	CIS-BP	AT2G41940	C2H2
AT1G06190	-898	-889	HSFB2A_TTCTAGAA	Franco-Zorrilla et al	AT5G62020	HSF
AT1G06190	-601	-581	M2217_1.01	CIS-BP	AT2G45660	MIKC
AT1G06190	-181	-167	M2211_1.01	CIS-BP	AT5G13790	MIKC
AT1G06190	77	84	M0030_1.01	CIS-BP	AT4G25470	ERF
AT1G06200	-1418	-1398	M2217_1.01	CIS-BP	AT2G45660	MIKC
AT1G06200	-1341	-1324	M01059	Transfac	AT2G42830, AT3G58780	MIKC
AT1G06200	-1341	-1334	M0757_1.01	CIS-BP	AT1G28420	HB-other
AT1G06200	-882	-873	ARR14_AAGATCTT	Franco-Zorrilla et al	AT2G01760	ARR-B
AT1G06200	-820	-800	M2234_1.01	CIS-BP	AT4G37750	AP2
AT1G06200	-800	-783	M00151	Transfac	AT4G18960	MIKC
AT1G06200	-211	-202	M0164_1.01	CIS-BP	AT5G46760	bHLH
AT1G06200	-211	-204	M2224_1.01	CIS-BP	AT2G43010	bHLH
AT1G06200	34	42	M0516_1.01	CIS-BP	AT2G22300	CAMTA
AT1G06210	-1196	-1189	M0518_1.01	CIS-BP	AT2G21060	CSD
AT1G06210	-457	-437	M2217_1.01	CIS-BP	AT2G45660	MIKC
AT1G06210	-298	-274	M00400	Transfac	AT3G19290, AT1G49720	bZIP
AT1G06210	-66	-49	M00434	Transfac	AT1G09530	bHLH
AT1G06210	-62	-52	M0253_1.01	CIS-BP	AT1G49720	bZIP
AT1G06210	97	106	TOE1_AACCTACG	Franco-Zorrilla et al	AT2G28550	AP2
AT1G06220	-1309	-1302	M0525_1.01	CIS-BP	AT3G22760	CPP
AT1G06220	-1062	-1053	ARR14_CGGATCCG	Franco-Zorrilla et al	AT2G01760	ARR-B
AT1G06220	-921	-914	M0757_1.01	CIS-BP	AT1G28420	HB-other
AT1G06220	-854	-834	M2217_1.01	CIS-BP	AT2G45660	MIKC
AT1G06230	-22	-15	M0518_1.01	CIS-BP	AT2G21060	CSD
AT1G06230	0	20	M2217_1.01	CIS-BP	AT2G45660	MIKC
AT1G06230	177	186	RAP2.3_GCGCCGCC	Franco-Zorrilla et al	AT3G16770	ERF
AT1G06230	178	187	ORA47_GCGCCGCC	Franco-Zorrilla et al	AT1G74930	ERF
AT1G06250	-1310	-1303	M0518_1.01	CIS-BP	AT2G21060	CSD
AT1G06250	-1163	-1143	M2217_1.01	CIS-BP	AT2G45660	MIKC
AT1G06250	-675	-655	M2234_1.01	CIS-BP	AT4G37750	AP2
AT1G06260	-390	-370	M2217_1.01	CIS-BP	AT2G45660	MIKC
AT1G06260	-71	-62	TOE2_AACCTACG	Franco-Zorrilla et al	AT5G60120	AP2
AT1G06260	-19	1	M2234_1.01	CIS-BP	AT4G37750	AP2
AT1G06280	-623	-614	AHL20_AATATATT	Franco-Zorrilla et al	AT4G14465	AT hook
AT1G06280	-402	-396	M0579_1.01	CIS-BP	AT5G60200	Dof
AT1G06280	-233	-223	M2226_1.01	CIS-BP	AT1G24260	MIKC
AT1G06280	-226	-206	M2217_1.01	CIS-BP	AT2G45660	MIKC
AT1G06290	-709	-689	M2217_1.01	CIS-BP	AT2G45660	MIKC
AT1G06290	-159	-150	M1238_1.01	CIS-BP	AT5G04760	MYB
AT1G06290	72	79	M0030_1.01	CIS-BP	AT4G25470	ERF
AT1G06310	-492	-483	AHL12_AATTAATT	Franco-Zorrilla et al	AT1G63480	AT hook
AT1G06330	-823	-816	M0757_1.01	CIS-BP	AT1G28420	HB-other
AT1G06330	-817	-808	ATHB51_CAATAATT	Franco-Zorrilla et al	AT5G03790	HD-ZIP
AT1G06330	-811	-802	ORA47_ACCGACCA	Franco-Zorrilla et al	AT1G74930	ERF
AT1G06330	-793	-784	M1233_1.01	CIS-BP	AT4G16110	ARR-B
AT1G06330	-669	-660	M1558_1.01	CIS-BP	AT2G46130	WRKY
AT1G06330	51	60	M2223_1.01	CIS-BP	AT1G09530	bHLH
AT1G06350	-11	-4	M0757_1.01	CIS-BP	AT1G28420	HB-other
AT1G06350	155	164	ZAT18_AGTGCACT	Franco-Zorrilla et al	AT3G53600	C2H2
AT1G06360	-576	-569	M0518_1.01	CIS-BP	AT2G21060	CSD
AT1G06360	168	176	M0576_1.01	CIS-BP	AT3G47500	Dof
AT1G06380	-97	-84	M2222_1.01	CIS-BP	AT5G20240	MIKC
AT1G06380	-21	-12	DEAR4_GCGCCGCC	Franco-Zorrilla et al	AT4G36900	ERF
AT1G06400	-171	-162	YAB5_AATGATTA	Franco-Zorrilla et al	AT2G26580	YABBY
AT1G06400	-51	-31	M2217_1.01	CIS-BP	AT2G45660	MIKC
AT1G06400	-21	-12	ETT_TGTCGGAA	Franco-Zorrilla et al	AT2G33860	ARF
AT1G06400	150	158	M0692_1.01	CIS-BP	AT5G47140	GATA
AT1G06400	167	176	M03197	Transfac	AT1G43160	ERF
AT1G06410	-617	-601	M01819	Transfac	AT2G46830	MYB_related
AT1G06410	18	27	GLK1_AGAATCTG	Franco-Zorrilla et al	AT2G20570	G2-like
AT1G06430	-1316	-1307	CCA1_AGATATGA	Franco-Zorrilla et al	AT2G46830	MYB_related
AT1G06430	-1247	-1238	MYB46_GGTGGTTG	Franco-Zorrilla et al	AT5G12870	MYB
AT1G06430	-1100	-1091	TOE1_CCTCGTAC	Franco-Zorrilla et al	AT2G28550	AP2
AT1G06430	-1045	-1036	Dof5.7_AAAAAGGG	Franco-Zorrilla et al	AT5G65590	Dof
AT1G06430	-945	-936	M0526_1.01	CIS-BP	AT4G29000	CPP
AT1G06430	-803	-794	HSFC1_GAAGCTTC	Franco-Zorrilla et al	AT3G24520	HSF
AT1G06430	-662	-649	M2243_1.01	CIS-BP	AT4G21330	bHLH
AT1G06430	-356	-347	M01799	Transfac	AT2G16910	bHLH
AT1G06430	-320	-300	M2217_1.01	CIS-BP	AT2G45660	MIKC
AT1G06430	-244	-238	M0579_1.01	CIS-BP	AT5G60200	Dof
AT1G06430	-65	-56	M0260_1.01	CIS-BP	AT2G46270	bZIP
AT1G06440	-556	-547	AHL12_AATTAATT	Franco-Zorrilla et al	AT1G63480	AT hook
AT1G06450	-117	-108	WOX13_TTAATTAA	Franco-Zorrilla et al	AT4G35550	WOX
AT1G06450	-115	-106	AHL20_ATTTAATT	Franco-Zorrilla et al	AT4G14465	AT hook
AT1G06450	-96	-76	M2217_1.01	CIS-BP	AT2G45660	MIKC
AT1G06450	-94	-81	M2222_1.01	CIS-BP	AT5G20240	MIKC
AT1G06460	-120	-111	AHL12_AAATATTT	Franco-Zorrilla et al	AT1G63480	AT hook
AT1G06460	-69	-56	M2222_1.01	CIS-BP	AT5G20240	MIKC
AT1G06460	-4	5	CCA1_AGATATTT	Franco-Zorrilla et al	AT2G46830	MYB_related
AT1G06460	35	44	M0590_1.01	CIS-BP	AT3G48160	E2F/DP
AT1G06470	-366	-357	M03176	Transfac	AT4G16750	ERF
AT1G06470	-291	-271	M2217_1.01	CIS-BP	AT2G45660	MIKC
AT1G06470	-210	-201	M0590_1.01	CIS-BP	AT3G48160	E2F/DP
AT1G06470	-172	-163	ARR11_AAGATCTT	Franco-Zorrilla et al	AT1G67710	ARR-B
AT1G06475	17	23	M00635	Transfac	AT3G25990, AT1G13450	Trihelix
AT1G06475	87	107	M2217_1.01	CIS-BP	AT2G45660	MIKC
AT1G06490	-1161	-1152	YAB1_AATCATAA	Franco-Zorrilla et al	AT2G45190	YABBY
AT1G06490	-630	-621	TOE2_AACCTACG	Franco-Zorrilla et al	AT5G60120	AP2
AT1G06490	-546	-537	M03191	Transfac	AT3G20840, AT1G51190, AT1G72570	AP2
AT1G06490	-285	-279	M0573_1.01	CIS-BP	AT2G37590	Dof
AT1G06490	-157	-148	TOE1_CCTCGTAC	Franco-Zorrilla et al	AT2G28550	AP2
AT1G06490	-127	-121	M0358_1.01	CIS-BP	AT5G67450	C2H2
AT1G06490	-64	-44	M2217_1.01	CIS-BP	AT2G45660	MIKC
AT1G06490	36	45	M03209	Transfac	AT3G20310	ERF
AT1G06490	42	51	M0018_1.01	CIS-BP	AT2G33710	ERF
AT1G06490	43	52	RAP2.3_CGCCGCAA	Franco-Zorrilla et al	AT3G16770	ERF
AT1G06490	103	110	M0769_1.01	CIS-BP	AT4G35550	WOX
AT1G06510	-464	-444	M2217_1.01	CIS-BP	AT2G45660	MIKC
AT1G06510	-47	-40	M1231_1.01	CIS-BP	AT3G47600	MYB
AT1G06520	-1318	-1305	M2222_1.01	CIS-BP	AT5G20240	MIKC
AT1G06520	-575	-568	M0518_1.01	CIS-BP	AT2G21060	CSD
AT1G06520	-141	-134	M1180_1.01	CIS-BP	AT1G13450	Trihelix
AT1G06520	-134	-119	M00408	Transfac	AT1G26310, AT1G69120	MIKC
AT1G06520	-83	-74	M1560_1.01	CIS-BP	AT4G01250	WRKY
AT1G06520	-81	-72	M1567_1.01	CIS-BP	AT5G24110	WRKY
AT1G06520	12	32	M2217_1.01	CIS-BP	AT2G45660	MIKC
AT1G06520	89	96	M1182_1.01	CIS-BP	AT5G47660	Trihelix
AT1G06550	-1549	-1538	M2246_1.01	CIS-BP	AT1G13260	RAV
AT1G06550	-17	-8	MYB46_GTTAGGTA	Franco-Zorrilla et al	AT5G12870	MYB
AT1G06550	97	106	M0119_1.01	CIS-BP	AT4G17950	AT hook
AT1G06550	158	178	M2217_1.01	CIS-BP	AT2G45660	MIKC
AT1G06560	-601	-581	M2217_1.01	CIS-BP	AT2G45660	MIKC
AT1G06570	-1117	-1104	M00089	Transfac	AT3G01470	HD-ZIP
AT1G06570	-131	-121	M0253_1.01	CIS-BP	AT1G49720	bZIP
[truncated: 77,164 more rows]

## Sheet: S2_DHS
DHS			Nearest gene
Chromosome	Start	End	Gene	Chromosome	Start	End	Strand	Distance
chr1	480	630	AT1G01010	chr1	3631	5899	1	-3076
chr1	1420	1590	AT1G01010	chr1	3631	5899	1	-2126
chr1	2400	2570	AT1G01010	chr1	3631	5899	1	-1146
chr1	3053	3293	AT1G01010	chr1	3631	5899	1	-458
chr1	3487	3697	AT1G01010	chr1	3631	5899	1	-39
chr1	4000	4150	AT1G01010	chr1	3631	5899	1	444
chr1	4620	4770	AT1G01010	chr1	3631	5899	1	1064
chr1	5480	5630	AT1G01010	chr1	3631	5899	1	1924
chr1	8590	8936	AT1G01020	chr1	5928	8737	-1	-26
chr1	9680	9830	AT1G01020	chr1	5928	8737	-1	-1018
chr1	12578	12730	AT1G01030	chr1	11649	13714	-1	1060
chr1	13306	13400	AT1G01030	chr1	11649	13714	-1	361
chr1	13484	14369	AT1G01030	chr1	11649	13714	-1	-212.5
chr1	14711	14780	AT1G01030	chr1	11649	13714	-1	-1031.5
chr1	14844	15062	AT1G01030	chr1	11649	13714	-1	-1239
chr1	15286	15424	AT1G01030	chr1	11649	13714	-1	-1641
chr1	16586	16979	AT1G01030	chr1	11649	13714	-1	-3068.5
chr1	18995	19049	AT1G01040	chr1	23146	31227	1	-4124
chr1	19260	19450	AT1G01040	chr1	23146	31227	1	-3791
chr1	20196	21844	AT1G01040	chr1	23146	31227	1	-2126
chr1	22612	22812	AT1G01040	chr1	23146	31227	1	-434
chr1	22953	23344	AT1G01040	chr1	23146	31227	1	2.5
chr1	30825	31046	AT1G01050	chr1	31170	33153	-1	2217.5
chr1	32676	32842	AT1G01050	chr1	31170	33153	-1	394
chr1	33024	33957	AT1G01050	chr1	31170	33153	-1	-337.5
chr1	37561	37631	AT1G01060	chr1	33379	37871	-1	275
chr1	37738	38375	AT1G01060	chr1	33379	37871	-1	-185.5
chr1	39520	39670	AT1G01070	chr1	38752	40944	-1	1349
chr1	40180	40390	AT1G01070	chr1	38752	40944	-1	659
chr1	40400	40550	AT1G01070	chr1	38752	40944	-1	469
chr1	41780	41950	AT1G01070	chr1	38752	40944	-1	-921
chr1	44378	44610	AT1G01073	chr1	44677	44787	1	-183
chr1	44868	45215	AT1G01073	chr1	44677	44787	1	364.5
chr1	46703	47114	AT1G01080	chr1	45296	47019	-1	110.5
chr1	48120	48410	AT1G01090	chr1	47485	49286	-1	1021
chr1	49152	49518	AT1G01090	chr1	47485	49286	-1	-49
chr1	49623	49710	AT1G01090	chr1	47485	49286	-1	-380.5
chr1	49783	50279	AT1G01090	chr1	47485	49286	-1	-745
chr1	51059	51643	AT1G01100	chr1	50075	51199	-1	-152
chr1	51681	52225	AT1G01110	chr1	52239	54692	1	-286
chr1	52700	52850	AT1G01110	chr1	52239	54692	1	536
chr1	55011	55025	AT1G01115	chr1	56624	56740	1	-1606
chr1	55252	55701	AT1G01115	chr1	56624	56740	1	-1147.5
chr1	56575	56795	AT1G01115	chr1	56624	56740	1	61
chr1	57033	57569	AT1G01115	chr1	56624	56740	1	677
chr1	58360	58522	AT1G01120	chr1	57269	59167	-1	726
chr1	58716	58807	AT1G01120	chr1	57269	59167	-1	405.5
chr1	59219	59410	AT1G01120	chr1	57269	59167	-1	-147.5
chr1	59706	60079	AT1G01120	chr1	57269	59167	-1	-725.5
chr1	60200	60350	AT1G01120	chr1	57269	59167	-1	-1108
chr1	60614	60914	AT1G01120	chr1	57269	59167	-1	-1597
chr1	61235	61427	AT1G01120	chr1	57269	59167	-1	-2164
chr1	61476	61752	AT1G01130	chr1	61905	63811	-1	2197
chr1	62010	62232	AT1G01130	chr1	61905	63811	-1	1690
chr1	62474	62682	AT1G01130	chr1	61905	63811	-1	1233
chr1	63264	63483	AT1G01130	chr1	61905	63811	-1	437.5
chr1	63821	64336	AT1G01130	chr1	61905	63811	-1	-267.5
chr1	64536	64743	AT1G01140	chr1	64166	67625	-1	2985.5
chr1	67145	67330	AT1G01140	chr1	64166	67625	-1	387.5
chr1	67501	67903	AT1G01140	chr1	64166	67625	-1	-77
chr1	67937	68045	AT1G01140	chr1	64166	67625	-1	-366
chr1	68122	69409	AT1G01140	chr1	64166	67625	-1	-1140.5
chr1	71440	71590	AT1G01150	chr1	70115	72138	-1	623
chr1	72046	72661	AT1G01160	chr1	72339	74096	1	14.5
chr1	73900	74050	AT1G01170	chr1	73931	74737	-1	762
chr1	74640	74951	AT1G01170	chr1	73931	74737	-1	-58.5
chr1	74998	75083	AT1G01170	chr1	73931	74737	-1	-303.5
chr1	75244	75797	AT1G01180	chr1	75583	76758	1	-62.5
chr1	76110	76317	AT1G01180	chr1	75583	76758	1	630.5
chr1	76418	76639	AT1G01180	chr1	75583	76758	1	945.5
chr1	77544	77870	AT1G01183	chr1	78932	79032	-1	1325
chr1	79560	79750	AT1G01183	chr1	78932	79032	-1	-623
chr1	80631	80649	AT1G01183	chr1	78932	79032	-1	-1608
chr1	81020	81170	AT1G01183	chr1	78932	79032	-1	-2063
chr1	81753	82352	AT1G01190	chr1	83045	84864	-1	2811.5
chr1	82994	83664	AT1G01190	chr1	83045	84864	-1	1535
chr1	84965	85167	AT1G01190	chr1	83045	84864	-1	-202
chr1	85430	85650	AT1G01190	chr1	83045	84864	-1	-676
chr1	86501	86826	AT1G01200	chr1	86515	88213	-1	1549.5
chr1	88202	88254	AT1G01200	chr1	86515	88213	-1	-15
chr1	88436	89000	AT1G01210	chr1	88898	89745	1	-180
chr1	91180	91473	AT1G01220	chr1	91376	95651	1	-49.5
chr1	91569	91716	AT1G01220	chr1	91376	95651	1	266.5
chr1	95431	96058	AT1G01225	chr1	95987	97407	1	-242.5
chr1	97257	97534	AT1G01230	chr1	97456	99240	1	-60.5
chr1	99174	100059	AT1G01240	chr1	99894	101834	1	-277.5
chr1	101860	102050	AT1G01240	chr1	99894	101834	1	2061
chr1	102796	103007	AT1G01250	chr1	104491	105330	-1	2428.5
chr1	103663	103910	AT1G01250	chr1	104491	105330	-1	1543.5
chr1	104041	104150	AT1G01250	chr1	104491	105330	-1	1234.5
chr1	104639	104753	AT1G01250	chr1	104491	105330	-1	634
chr1	105320	105370	AT1G01250	chr1	104491	105330	-1	-15
chr1	105809	105928	AT1G01250	chr1	104491	105330	-1	-538.5
chr1	106340	106490	AT1G01250	chr1	104491	105330	-1	-1085
chr1	106860	107010	AT1G01250	chr1	104491	105330	-1	-1605
chr1	107461	108021	AT1G01260	chr1	108946	111609	1	-1205
chr1	108052	108422	AT1G01260	chr1	108946	111609	1	-709
chr1	108493	109143	AT1G01260	chr1	108946	111609	1	-128
chr1	111716	113040	AT1G01270	chr1	111890	111961	-1	-417
chr1	113974	114355	AT1G01290	chr1	114286	116108	1	-121.5
chr1	115904	116495	AT1G01300	chr1	116943	118764	1	-743.5
chr1	116543	117126	AT1G01300	chr1	116943	118764	1	-108.5
chr1	118263	118870	AT1G01305	chr1	119397	119997	1	-830.5
chr1	119090	119145	AT1G01305	chr1	119397	119997	1	-279.5
chr1	119160	119233	AT1G01305	chr1	119397	119997	1	-200.5
chr1	120053	120123	AT1G01310	chr1	120154	121130	1	-66
chr1	120275	121154	AT1G01310	chr1	120154	121130	1	560.5
chr1	121241	121698	AT1G01320	chr1	121067	130577	-1	9107.5
chr1	122040	122430	AT1G01320	chr1	121067	130577	-1	8342
chr1	128215	129114	AT1G01320	chr1	121067	130577	-1	1912.5
chr1	129207	129410	AT1G01320	chr1	121067	130577	-1	1268.5
chr1	129448	129630	AT1G01320	chr1	121067	130577	-1	1038
chr1	129820	129987	AT1G01320	chr1	121067	130577	-1	673.5
chr1	130431	131489	AT1G01320	chr1	121067	130577	-1	-383
chr1	131712	131883	AT1G01320	chr1	121067	130577	-1	-1220.5
chr1	135738	136198	AT1G01340	chr1	132328	135831	-1	-137
chr1	138150	138494	AT1G01355	chr1	138513	139568	1	-191
chr1	139914	140135	AT1G01355	chr1	138513	139568	1	1511.5
chr1	140210	140643	AT1G01360	chr1	141971	143183	1	-1544.5
chr1	141780	142145	AT1G01360	chr1	141971	143183	1	-8.5
chr1	143333	143652	AT1G01370	chr1	143564	145684	1	-71.5
chr1	145452	145504	AT1G01380	chr1	147153	147942	1	-1675
chr1	145751	145963	AT1G01380	chr1	147153	147942	1	-1296
chr1	146034	146579	AT1G01380	chr1	147153	147942	1	-846.5
chr1	146821	147138	AT1G01380	chr1	147153	147942	1	-173.5
chr1	147315	147482	AT1G01380	chr1	147153	147942	1	245.5
chr1	147875	148106	AT1G01380	chr1	147153	147942	1	837.5
chr1	149031	149461	AT1G01390	chr1	148120	149806	-1	560
chr1	152343	152550	AT1G01400	chr1	150689	152210	-1	-236.5
chr1	155199	155648	AT1G01420	chr1	154492	156011	-1	587.5
chr1	155881	157157	AT1G01420	chr1	154492	156011	-1	-508
chr1	157350	157472	AT1G01430	chr1	156801	158655	-1	1244
chr1	158558	159229	AT1G01430	chr1	156801	158655	-1	-238.5
chr1	159310	159952	AT1G01430	chr1	156801	158655	-1	-976
chr1	162631	163509	AT1G01448	chr1	163419	166239	1	-349
chr1	163707	163819	AT1G01448	chr1	163419	166239	1	344
chr1	166335	166489	AT1G01450	chr1	164105	165517	-1	-895
chr1	167015	167370	AT1G01453	chr1	166589	167842	-1	649.5
chr1	167785	168617	AT1G01453	chr1	166589	167842	-1	-359
chr1	171051	171085	AT1G01470	chr1	172146	172948	-1	1880
chr1	171397	171630	AT1G01470	chr1	172146	172948	-1	1434.5
chr1	172040	172290	AT1G01470	chr1	172146	172948	-1	783
chr1	172863	173785	AT1G01471	chr1	173251	173466	1	73
chr1	174720	174890	AT1G01480	chr1	175782	178400	1	-977
chr1	175620	175790	AT1G01480	chr1	175782	178400	1	-77
chr1	176863	177500	AT1G01480	chr1	175782	178400	1	1399.5
chr1	178700	179563	AT1G01490	chr1	180059	182358	-1	3226.5
chr1	179780	180010	AT1G01490	chr1	180059	182358	-1	2463
chr1	182191	182840	AT1G01490	chr1	180059	182358	-1	-157.5
chr1	183077	183776	AT1G01490	chr1	180059	182358	-1	-1068.5
chr1	184528	185216	AT1G01500	chr1	185133	186923	1	-261
chr1	186756	187352	AT1G01510	chr1	187211	190056	1	-157
chr1	189922	190682	AT1G01520	chr1	190596	192139	1	-294
chr1	192467	192702	AT1G01530	chr1	192640	193670	-1	1085.5
chr1	194242	194496	AT1G01530	chr1	192640	193670	-1	-699
chr1	194561	195184	AT1G01540	chr1	195780	198684	1	-907.5
chr1	195425	195827	AT1G01540	chr1	195780	198684	1	-154
chr1	198409	198989	AT1G01550	chr1	199639	201775	1	-940
chr1	199275	199812	AT1G01550	chr1	199639	201775	1	-95.5
chr1	200660	200810	AT1G01550	chr1	199639	201775	1	1096
chr1	201635	202190	AT1G01560	chr1	202136	204335	1	-223.5
chr1	204336	204625	AT1G01570	chr1	205176	207435	1	-695.5
chr1	204720	204990	AT1G01570	chr1	205176	207435	1	-321
chr1	205924	205983	AT1G01570	chr1	205176	207435	1	777.5
chr1	206074	206102	AT1G01570	chr1	205176	207435	1	912
chr1	206327	207404	AT1G01570	chr1	205176	207435	1	1689.5
chr1	207507	208166	AT1G01580	chr1	209395	213041	1	-1558.5
chr1	208500	208650	AT1G01580	chr1	209395	213041	1	-820
chr1	209190	209224	AT1G01580	chr1	209395	213041	1	-188
chr1	210441	210877	AT1G01580	chr1	209395	213041	1	1264
chr1	210951	211188	AT1G01580	chr1	209395	213041	1	1674.5
chr1	212700	212983	AT1G01590	chr1	214229	217304	1	-1387.5
chr1	214735	214792	AT1G01590	chr1	214229	217304	1	534.5
chr1	215217	215404	AT1G01590	chr1	214229	217304	1	1081.5
chr1	217327	217508	AT1G01600	chr1	218994	221286	1	-1576.5
chr1	217920	217990	AT1G01600	chr1	218994	221286	1	-1039
chr1	218688	219064	AT1G01600	chr1	218994	221286	1	-118
chr1	219229	220459	AT1G01600	chr1	218994	221286	1	850
chr1	220829	221149	AT1G01600	chr1	218994	221286	1	1995
chr1	223200	223370	AT1G01610	chr1	221691	224340	-1	1055
chr1	224245	224957	AT1G01610	chr1	221691	224340	-1	-261
chr1	225079	225305	AT1G01610	chr1	221691	224340	-1	-852
chr1	225345	226274	AT1G01610	chr1	221691	224340	-1	-1469.5
chr1	227186	229238	AT1G01630	chr1	229013	230917	1	-801
chr1	230580	230762	AT1G01630	chr1	229013	230917	1	1658
chr1	232371	232512	AT1G01640	chr1	230994	232508	-1	66.5
chr1	232555	232808	AT1G01640	chr1	230994	232508	-1	-173.5
chr1	232931	233283	AT1G01650	chr1	232841	237817	-1	4710
chr1	233506	233602	AT1G01650	chr1	232841	237817	-1	4263
chr1	235054	235103	AT1G01650	chr1	232841	237817	-1	2738.5
chr1	237560	238207	AT1G01650	chr1	232841	237817	-1	-66.5
chr1	239383	240166	AT1G01650	chr1	232841	237817	-1	-1957.5
chr1	240322	240383	AT1G01660	chr1	240057	242608	-1	2255.5
chr1	245854	246356	AT1G01670	chr1	242843	245988	-1	-117
chr1	247860	248010	AT1G01680	chr1	246411	248367	-1	432
chr1	248375	249229	AT1G01690	chr1	249141	252462	1	-339
chr1	254391	254889	AT1G01695	chr1	252947	254495	1	1693
chr1	255159	255429	AT1G01695	chr1	252947	254495	1	2347
chr1	255846	256030	AT1G01695	chr1	252947	254495	1	2991
chr1	258632	258858	AT1G01700	chr1	259495	261474	-1	2729
chr1	259161	259308	AT1G01700	chr1	259495	261474	-1	2239.5
chr1	261994	263057	AT1G01710	chr1	262828	267771	1	-302.5
chr1	266091	266584	AT1G01720	chr1	268330	269819	1	-1992.5
chr1	267300	267450	AT1G01720	chr1	268330	269819	1	-955
chr1	267917	268497	AT1G01720	chr1	268330	269819	1	-123
chr1	269326	270005	AT1G01725	chr1	269792	270775	-1	1109.5
chr1	270584	271180	AT1G01730	chr1	270956	272061	1	-74
chr1	274169	274202	AT1G01740	chr1	272111	274569	-1	383.5
chr1	274504	275543	AT1G01750	chr1	275366	276310	1	-342.5
chr1	278281	278737	AT1G01760	chr1	276266	278448	-1	-61
chr1	283726	283841	AT1G01790	chr1	284610	291094	1	-826.5
chr1	284025	284138	AT1G01790	chr1	284610	291094	1	-528.5
chr1	284192	284614	AT1G01790	chr1	284610	291094	1	-207
chr1	290678	290773	AT1G01800	chr1	293342	295040	1	-2616.5
chr1	290900	291816	AT1G01800	chr1	293342	295040	1	-1984
chr1	292558	292607	AT1G01800	chr1	293342	295040	1	-759.5
chr1	292819	293502	AT1G01800	chr1	293342	295040	1	-181.5
chr1	294548	294735	AT1G01810	chr1	295221	295859	1	-579.5
chr1	294973	295319	AT1G01810	chr1	295221	295859	1	-75
chr1	296112	296225	AT1G01820	chr1	296001	298120	-1	1951.5
chr1	297969	298798	AT1G01820	chr1	296001	298120	-1	-263.5
chr1	300830	301154	AT1G01830	chr1	298535	302315	-1	1323
chr1	301284	301390	AT1G01830	chr1	298535	302315	-1	978
chr1	302146	303680	AT1G01830	chr1	298535	302315	-1	-598
chr1	304420	304610	AT1G01860	chr1	304133	306287	-1	1772
chr1	306142	306452	AT1G01860	chr1	304133	306287	-1	-10
chr1	306538	306663	AT1G01880	chr1	306480	309109	-1	2508.5
chr1	308952	309889	AT1G01890	chr1	309275	309347	-1	-73.5
chr1	309963	310388	AT1G01900	chr1	310316	313130	1	-140.5
chr1	312716	312910	AT1G01900	chr1	310316	313130	1	2497
chr1	315807	316267	AT1G01920	chr1	316128	319650	1	-91
chr1	319360	319510	AT1G01920	chr1	316128	319650	1	3307
chr1	319820	319970	AT1G01930	chr1	319836	322860	-1	2965
chr1	322699	323122	AT1G01930	chr1	319836	322860	-1	-50.5
chr1	324649	325568	AT1G01950	chr1	325379	330619	1	-270.5
chr1	325893	326019	AT1G01950	chr1	325379	330619	1	577
chr1	326081	326258	AT1G01950	chr1	325379	330619	1	790.5
chr1	330132	330501	AT1G01950	chr1	325379	330619	1	4937.5
chr1	330753	331018	AT1G01960	chr1	330588	337582	-1	6696.5
chr1	337564	338451	AT1G01970	chr1	338291	340077	1	-283.5
chr1	340323	340443	AT1G01980	chr1	340172	341999	-1	1616
chr1	340974	341066	AT1G01980	chr1	340172	341999	-1	979
chr1	341114	341177	AT1G01980	chr1	340172	341999	-1	853.5
chr1	341815	342606	AT1G01980	chr1	340172	341999	-1	-211.5
chr1	342880	343030	AT1G01980	chr1	340172	341999	-1	-956
chr1	343066	343123	AT1G01980	chr1	340172	341999	-1	-1095.5
chr1	343638	343725	AT1G01990	chr1	343166	344341	-1	659.5
chr1	344165	345291	AT1G01990	chr1	343166	344341	-1	-387
chr1	345464	345942	AT1G02000	chr1	345812	347592	1	-109
chr1	347782	347971	AT1G02010	chr1	347891	352480	1	-14.5
chr1	348363	348456	AT1G02010	chr1	347891	352480	1	518.5
chr1	352310	352342	AT1G02020	chr1	352637	354969	-1	2643
chr1	352394	352410	AT1G02020	chr1	352637	354969	-1	2567
chr1	352710	353076	AT1G02020	chr1	352637	354969	-1	2076
chr1	354558	355565	AT1G02020	chr1	352637	354969	-1	-92.5
chr1	356306	356375	AT1G02030	chr1	355321	357258	-1	917.5
chr1	356523	357570	AT1G02030	chr1	355321	357258	-1	211.5
chr1	358306	358413	AT1G02040	chr1	358104	359078	-1	718.5
chr1	358654	359353	AT1G02040	chr1	358104	359078	-1	74.5
chr1	363002	363838	AT1G02060	chr1	360918	363094	-1	-326
chr1	363923	364948	AT1G02065	chr1	365209	367340	1	-773.5
chr1	367221	367277	AT1G02065	chr1	365209	367340	1	2040
chr1	367424	368833	AT1G02070	chr1	370257	370967	-1	2838.5
chr1	369321	370070	AT1G02070	chr1	370257	370967	-1	1271.5
chr1	370964	371296	AT1G02070	chr1	370257	370967	-1	-163
chr1	371560	371750	AT1G02074	chr1	372064	372210	1	-409
chr1	372081	372389	AT1G02074	chr1	372064	372210	1	171
chr1	372613	372818	AT1G02080	chr1	373335	386847	1	-619.5
chr1	372844	372973	AT1G02080	chr1	373335	386847	1	-426.5
chr1	372988	373932	AT1G02080	chr1	373335	386847	1	125
chr1	373941	373978	AT1G02080	chr1	373335	386847	1	624.5
chr1	386578	386761	AT1G02090	chr1	387277	389647	-1	2977.5
chr1	386818	387497	AT1G02090	chr1	387277	389647	-1	2489.5
chr1	389442	389959	AT1G02090	chr1	387277	389647	-1	-53.5
chr1	392514	393326	AT1G02110	chr1	392831	395528	1	89
chr1	394540	394604	AT1G02120	chr1	395761	399897	1	-1189
chr1	395090	396129	AT1G02120	chr1	395761	399897	1	-151.5
chr1	400211	400530	AT1G02130	chr1	400035	401882	-1	1511.5
chr1	401095	401322	AT1G02130	chr1	400035	401882	-1	673.5
chr1	401689	402426	AT1G02130	chr1	400035	401882	-1	-175.5
chr1	402540	402948	AT1G02136	chr1	402693	402961	-1	217
chr1	403144	403266	AT1G02136	chr1	402693	402961	-1	-244
chr1	404284	404812	AT1G02145	chr1	404600	408619	1	-52
chr1	408426	408893	AT1G02150	chr1	408622	410611	1	37.5
chr1	410339	411061	AT1G02160	chr1	410748	411597	1	-48
chr1	411427	411959	AT1G02170	chr1	411779	413554	1	-86
chr1	414504	415336	AT1G02190	chr1	415079	418010	1	-159
chr1	417838	418863	AT1G02205	chr1	418748	422438	1	-397.5
chr1	419968	420602	AT1G02205	chr1	418748	422438	1	1537
chr1	422542	422668	AT1G02205	chr1	418748	422438	1	3857
chr1	424418	425029	AT1G02210	chr1	427548	427811	-1	3087.5
chr1	426317	426987	AT1G02210	chr1	427548	427811	-1	1159
chr1	428320	428510	AT1G02210	chr1	427548	427811	-1	-604
chr1	430650	431421	AT1G02220	chr1	428814	430647	-1	-388.5
chr1	432041	432094	AT1G02220	chr1	428814	430647	-1	-1420.5
chr1	434077	434838	AT1G02228	chr1	433031	433819	-1	-638.5
chr1	436829	437208	AT1G02230	chr1	435174	436776	-1	-242.5
chr1	437420	437613	AT1G02230	chr1	435174	436776	-1	-740.5
chr1	439828	440070	AT1G02250	chr1	437951	439559	-1	-390
chr1	442812	443090	AT1G02260	chr1	440441	442877	-1	-74
chr1	446121	446736	AT1G02270	chr1	443149	446235	-1	-193.5
chr1	446980	447290	AT1G02270	chr1	443149	446235	-1	-900
chr1	447730	448188	AT1G02270	chr1	443149	446235	-1	-1724
chr1	450316	450647	AT1G02280	chr1	448463	450426	-1	-55.5
chr1	452575	453370	AT1G02290	chr1	450527	452737	-1	-235.5
chr1	455419	455813	AT1G02305	chr1	455688	458164	1	-72
chr1	458892	459224	AT1G02310	chr1	458133	460696	-1	1638
chr1	459300	459450	AT1G02310	chr1	458133	460696	-1	1321
chr1	459520	459670	AT1G02310	chr1	458133	460696	-1	1101
chr1	459820	460050	AT1G02310	chr1	458133	460696	-1	761
chr1	460685	460794	AT1G02310	chr1	458133	460696	-1	-43.5
chr1	461194	461963	AT1G02320	chr1	461828	461974	1	-249.5
chr1	463462	463943	AT1G02330	chr1	462075	463612	-1	-90.5
chr1	464440	464627	AT1G02335	chr1	463855	464924	-1	390.5
chr1	465020	465196	AT1G02335	chr1	463855	464924	-1	-184
chr1	465384	465693	AT1G02335	chr1	463855	464924	-1	-614.5
chr1	467709	468044	AT1G02340	chr1	465718	467844	-1	-32.5
chr1	468260	469882	AT1G02350	chr1	469818	470693	1	-747
chr1	471432	471768	AT1G02360	chr1	471990	473160	-1	1560
chr1	471921	472336	AT1G02360	chr1	471990	473160	-1	1031.5
chr1	473120	473290	AT1G02360	chr1	471990	473160	-1	-45
chr1	473550	473822	AT1G02360	chr1	471990	473160	-1	-526
chr1	474260	474555	AT1G02370	chr1	474500	476511	1	-92.5
chr1	476500	476706	AT1G02380	chr1	477000	478971	1	-397
chr1	476944	477058	AT1G02380	chr1	477000	478971	1	1
chr1	478828	479263	AT1G02390	chr1	480852	483292	1	-1806.5
chr1	479740	479890	AT1G02390	chr1	480852	483292	1	-1037
chr1	480600	480885	AT1G02390	chr1	480852	483292	1	-109.5
chr1	482040	482290	AT1G02390	chr1	480852	483292	1	1313
chr1	482980	483584	AT1G02391	chr1	483764	483919	-1	637
chr1	483767	484133	AT1G02391	chr1	483764	483919	-1	-31
chr1	484425	484590	AT1G02391	chr1	483764	483919	-1	-588.5
chr1	485140	485290	AT1G02391	chr1	483764	483919	-1	-1296
chr1	485563	485912	AT1G02400	chr1	486801	489577	1	-1063.5
chr1	486173	486450	AT1G02400	chr1	486801	489577	1	-489.5
chr1	486574	486924	AT1G02400	chr1	486801	489577	1	-52
chr1	487601	489139	AT1G02400	chr1	486801	489577	1	1569
chr1	490608	491038	AT1G02410	chr1	490925	492926	1	-102
chr1	492946	493683	AT1G02420	chr1	493683	495158	1	-368.5
chr1	497560	497710	AT1G02440	chr1	496586	497479	-1	-156
chr1	498419	498705	AT1G02450	chr1	497976	498516	-1	-46
chr1	498740	499184	AT1G02450	chr1	497976	498516	-1	-446
chr1	501405	501775	AT1G02450	chr1	497976	498516	-1	-3074
chr1	504147	504403	AT1G02460	chr1	504673	507204	-1	2929
chr1	505142	506096	AT1G02460	chr1	504673	507204	-1	1585
chr1	506382	506536	AT1G02460	chr1	504673	507204	-1	745
chr1	508101	508152	AT1G02460	chr1	504673	507204	-1	-922.5
chr1	509120	509290	AT1G02460	chr1	504673	507204	-1	-2001
chr1	509767	509781	AT1G02460	chr1	504673	507204	-1	-2570
chr1	511030	511423	AT1G02470	chr1	511765	513624	-1	2397.5
chr1	513620	513830	AT1G02470	chr1	511765	513624	-1	-101
chr1	515278	515530	AT1G02475	chr1	513843	515404	-1	0
chr1	515548	515743	AT1G02480	chr1	515494	515566	1	151.5
chr1	516426	516488	AT1G02490	chr1	516618	516734	1	-161
chr1	516784	517123	AT1G02490	chr1	516618	516734	1	335.5
chr1	517204	517331	AT1G02490	chr1	516618	516734	1	649.5
chr1	517695	517784	AT1G02500	chr1	518251	520437	1	-511.5
chr1	517950	518386	AT1G02500	chr1	518251	520437	1	-83
chr1	519660	519810	AT1G02500	chr1	518251	520437	1	1484
chr1	521690	522246	AT1G02510	chr1	520498	521668	-1	-300
chr1	522580	522790	AT1G02520	chr1	523651	528745	1	-966
chr1	523460	523610	AT1G02520	chr1	523651	528745	1	-116
chr1	528818	529005	AT1G02530	chr1	529795	534677	1	-883.5
chr1	529100	529250	AT1G02530	chr1	529795	534677	1	-620
chr1	529548	529724	AT1G02530	chr1	529795	534677	1	-159
chr1	537415	538067	AT1G02560	chr1	537860	540109	1	-119
chr1	540307	540389	AT1G02570	chr1	541335	542240	1	-987
chr1	541055	541315	AT1G02570	chr1	541335	542240	1	-150
chr1	543820	543970	AT1G02575	chr1	543110	544007	1	785
chr1	544323	544674	AT1G02580	chr1	544783	549202	1	-284.5
chr1	545098	545401	AT1G02580	chr1	544783	549202	1	466.5
chr1	550971	551146	AT1G02590	chr1	552138	552761	-1	1702.5
chr1	552273	552301	AT1G02600	chr1	552640	552711	1	-353
chr1	552503	553084	AT1G02590	chr1	552138	552761	-1	-32.5
chr1	555080	555310	AT1G02610	chr1	553050	555994	-1	799
chr1	555950	556330	AT1G02610	chr1	553050	555994	-1	-146
chr1	556338	556810	AT1G02620	chr1	557092	557986	1	-518
chr1	556925	557367	AT1G02620	chr1	557092	557986	1	54
chr1	558711	559124	AT1G02620	chr1	557092	557986	1	1825.5
chr1	559537	560397	AT1G02630	chr1	560610	562424	-1	2457
chr1	560621	560855	AT1G02630	chr1	560610	562424	-1	1686
chr1	562933	563130	AT1G02630	chr1	560610	562424	-1	-607.5
chr1	563477	563718	AT1G02640	chr1	564205	567769	1	-607.5
chr1	563860	564010	AT1G02640	chr1	564205	567769	1	-270
chr1	564510	564920	AT1G02640	chr1	564205	567769	1	510
chr1	565261	566428	AT1G02640	chr1	564205	567769	1	1639.5
chr1	566682	566954	AT1G02650	chr1	568704	570418	1	-1886
chr1	567072	567602	AT1G02650	chr1	568704	570418	1	-1367
chr1	568356	568643	AT1G02650	chr1	568704	570418	1	-204.5
chr1	569039	569413	AT1G02650	chr1	568704	570418	1	522
chr1	569772	569911	AT1G02650	chr1	568704	570418	1	1137.5
chr1	570300	570468	AT1G02650	chr1	568704	570418	1	1680
chr1	570960	571600	AT1G02650	chr1	568704	570418	1	2576
chr1	571809	572332	AT1G02660	chr1	571955	574981	-1	2910.5
chr1	574871	575054	AT1G02660	chr1	571955	574981	-1	18.5
chr1	575079	575330	AT1G02660	chr1	571955	574981	-1	-223.5
chr1	575438	576540	AT1G02670	chr1	576046	580299	1	-57
chr1	580373	580751	AT1G02680	chr1	580625	582310	1	-63
chr1	581924	582219	AT1G02681	chr1	582413	582922	1	-341.5
chr1	582600	582624	AT1G02681	chr1	582413	582922	1	199
chr1	583753	584392	AT1G02690	chr1	584260	587219	1	-187.5
chr1	588110	588484	AT1G02700	chr1	588329	589480	1	-32
chr1	590861	591070	AT1G02720	chr1	591826	594236	1	-860.5
chr1	591186	591450	AT1G02720	chr1	591826	594236	1	-508
chr1	591740	592001	AT1G02720	chr1	591826	594236	1	44.5
chr1	593243	593706	AT1G02720	chr1	591826	594236	1	1648.5
chr1	594416	594537	AT1G02720	chr1	591826	594236	1	2650.5
chr1	598613	599035	AT1G02730	chr1	594573	598657	-1	-167
chr1	601768	602685	AT1G02740	chr1	599416	602038	-1	-188.5
chr1	606564	606831	AT1G02770	chr1	604873	606693	-1	-4.5
chr1	607200	607870	AT1G02770	chr1	604873	606693	-1	-842
chr1	608042	608163	AT1G02780	chr1	607808	609465	-1	1362.5
chr1	608460	608610	AT1G02780	chr1	607808	609465	-1	930
chr1	609328	609657	AT1G02780	chr1	607808	609465	-1	-27.5
chr1	609767	609828	AT1G02780	chr1	607808	609465	-1	-332.5
chr1	612853	613303	AT1G02790	chr1	610391	612324	-1	-754
chr1	614675	614861	AT1G02800	chr1	613216	616191	-1	1423
chr1	616093	616327	AT1G02800	chr1	613216	616191	-1	-19
chr1	616484	617158	AT1G02800	chr1	613216	616191	-1	-630
chr1	618020	618270	AT1G02810	chr1	618265	620480	1	-120
chr1	619400	619550	AT1G02813	chr1	620678	621289	1	-1203
chr1	620468	620716	AT1G02813	chr1	620678	621289	1	-86
chr1	620858	621641	AT1G02816	chr1	621461	622469	1	-211.5
chr1	622980	623230	AT1G02820	chr1	623765	624475	-1	1370
chr1	623460	623730	AT1G02820	chr1	623765	624475	-1	880
chr1	623998	624213	AT1G02820	chr1	623765	624475	-1	369.5
chr1	625436	625990	AT1G02830	chr1	625145	625608	-1	-105
chr1	626506	626903	AT1G02840	chr1	626741	629819	1	-36.5
chr1	629826	630614	AT1G02850	chr1	630505	633259	1	-285
chr1	633266	633772	AT1G02860	chr1	635144	637262	1	-1625
chr1	634120	634270	AT1G02860	chr1	635144	637262	1	-949
chr1	634568	635370	AT1G02860	chr1	635144	637262	1	-175
chr1	636340	636490	AT1G02860	chr1	635144	637262	1	1271
chr1	638586	638822	AT1G02870	chr1	637214	638677	-1	-27
chr1	641393	641600	AT1G02870	chr1	637214	638677	-1	-2819.5
chr1	644453	645369	AT1G02880	chr1	642752	644903	-1	-8
chr1	651762	652005	AT1G02890	chr1	645092	651907	-1	23.5
chr1	652040	652390	AT1G02890	chr1	645092	651907	-1	-308
chr1	652472	653080	AT1G02890	chr1	645092	651907	-1	-869
chr1	653220	653801	AT1G02900	chr1	653765	654343	-1	832.5
chr1	654260	654450	AT1G02900	chr1	653765	654343	-1	-12
chr1	655220	655510	AT1G02900	chr1	653765	654343	-1	-1022
chr1	658033	658720	AT1G02910	chr1	655577	658148	-1	-228.5
chr1	659880	660130	AT1G02920	chr1	658657	659771	-1	-234
chr1	661040	661190	AT1G02930	chr1	661177	662456	-1	1341
chr1	662259	662730	AT1G02930	chr1	661177	662456	-1	-38.5
chr1	664239	664334	AT1G02940	chr1	663079	664128	-1	-158.5
chr1	665225	665315	AT1G02952	chr1	665354	666367	1	-84
chr1	666427	666444	AT1G02952	chr1	665354	666367	1	1081.5
chr1	669709	670027	AT1G02960	chr1	666872	669837	-1	-31
chr1	671172	671485	AT1G02965	chr1	671661	672814	-1	1485.5
chr1	672664	672908	AT1G02965	chr1	671661	672814	-1	28
chr1	673062	673446	AT1G02970	chr1	673306	676378	1	-52
chr1	677243	677384	AT1G02980	chr1	677869	681310	1	-555.5
chr1	686803	687021	AT1G02990	chr1	681396	687315	-1	403
chr1	687171	687939	AT1G02990	chr1	681396	687315	-1	-240
chr1	688054	688202	AT1G03000	chr1	687890	692560	-1	4432
chr1	692469	693057	AT1G03000	chr1	687890	692560	-1	-203
chr1	696285	696489	AT1G03020	chr1	698207	698515	-1	2128
chr1	698488	698746	AT1G03020	chr1	698207	698515	-1	-102
chr1	698903	699079	AT1G03022	chr1	699121	699246	1	-130
chr1	701058	701586	AT1G03030	chr1	701478	703864	1	-156
chr1	704820	704990	AT1G03040	chr1	703906	706631	-1	1726
chr1	706369	707551	AT1G03040	chr1	703906	706631	-1	-329
chr1	710400	710590	AT1G03055	chr1	710018	711803	-1	1308
chr1	711709	712108	AT1G03055	chr1	710018	711803	-1	-105.5
chr1	712345	712400	AT1G03055	chr1	710018	711803	-1	-569.5
chr1	712856	712890	AT1G03060	chr1	712473	726891	-1	14018
chr1	720867	720962	AT1G03060	chr1	712473	726891	-1	5976.5
chr1	726938	727090	AT1G03060	chr1	712473	726891	-1	-123
chr1	727212	727893	AT1G03060	chr1	712473	726891	-1	-661.5
chr1	728111	728624	AT1G03060	chr1	712473	726891	-1	-1476.5
chr1	728692	729130	AT1G03070	chr1	729901	731557	1	-990
chr1	729440	729973	AT1G03070	chr1	729901	731557	1	-194.5
chr1	731439	731520	AT1G03070	chr1	729901	731557	1	1578.5
chr1	737921	739799	AT1G03080	chr1	731611	738056	-1	-804
chr1	740200	740350	AT1G03090	chr1	739679	744184	1	596
chr1	741880	742030	AT1G03090	chr1	739679	744184	1	2276
chr1	742639	742703	AT1G03090	chr1	739679	744184	1	2992
chr1	743340	743510	AT1G03100	chr1	743885	746479	-1	3054
chr1	744060	744210	AT1G03100	chr1	743885	746479	-1	2344
chr1	744220	744396	AT1G03100	chr1	743885	746479	-1	2171
chr1	745740	745890	AT1G03100	chr1	743885	746479	-1	664
chr1	746465	746867	AT1G03100	chr1	743885	746479	-1	-187
chr1	748041	748348	AT1G03106	chr1	748102	749034	-1	839.5
chr1	748756	749353	AT1G03106	chr1	748102	749034	-1	-20.5
chr1	752037	752290	AT1G03120	chr1	752271	753140	1	-107.5
chr1	753003	753405	AT1G03120	chr1	752271	753140	1	933
chr1	754114	754554	AT1G03130	chr1	753307	754198	-1	-136
chr1	754787	754819	AT1G03140	chr1	754371	756303	-1	1500
chr1	756153	756578	AT1G03150	chr1	756414	758612	1	-48.5
chr1	760481	760885	AT1G03160	chr1	761282	766158	1	-599
chr1	760958	761482	AT1G03160	chr1	761282	766158	1	-62
chr1	766709	767366	AT1G03170	chr1	769632	770684	1	-2594.5
chr1	767396	767680	AT1G03170	chr1	769632	770684	1	-2094
chr1	767789	768683	AT1G03170	chr1	769632	770684	1	-1396
chr1	769478	769721	AT1G03170	chr1	769632	770684	1	-32.5
chr1	770740	770757	AT1G03170	chr1	769632	770684	1	1116.5
chr1	771352	771701	AT1G03180	chr1	773411	775344	1	-1884.5
chr1	773032	773540	AT1G03180	chr1	773411	775344	1	-125
chr1	775301	775630	AT1G03190	chr1	775527	780062	1	-61.5
chr1	780056	780593	AT1G03200	chr1	780602	781285	1	-277.5
chr1	782771	783008	AT1G03210	chr1	782948	784240	1	-58.5
chr1	785420	786165	AT1G03220	chr1	787122	788651	1	-1329.5
chr1	786400	787193	AT1G03220	chr1	787122	788651	1	-325.5
chr1	788181	788355	AT1G03220	chr1	787122	788651	1	1146
chr1	788500	788790	AT1G03230	chr1	790091	791592	1	-1446
chr1	789152	789350	AT1G03230	chr1	790091	791592	1	-840
chr1	789827	790180	AT1G03230	chr1	790091	791592	1	-87.5
chr1	791135	791358	AT1G03230	chr1	790091	791592	1	1155.5
chr1	793010	793356	AT1G03240	chr1	792222	792986	-1	-197
chr1	793390	793635	AT1G03250	chr1	793353	795376	-1	1863.5
chr1	795245	795621	AT1G03250	chr1	793353	795376	-1	-57
chr1	795673	795756	AT1G03260	chr1	795532	798463	-1	2748.5
chr1	795904	795972	AT1G03260	chr1	795532	798463	-1	2525
chr1	798337	798701	AT1G03260	chr1	795532	798463	-1	-56
chr1	798834	799286	AT1G03270	chr1	799191	802436	1	-131
chr1	802612	802853	AT1G03280	chr1	803035	807066	1	-302.5
chr1	802951	803170	AT1G03280	chr1	803035	807066	1	25.5
chr1	806837	807491	AT1G03290	chr1	807361	810868	1	-197
chr1	812562	812726	AT1G03300	chr1	811033	813086	-1	442
chr1	813033	813565	AT1G03310	chr1	813471	816749	1	-172
chr1	817663	817708	AT1G03320	chr1	817027	817767	1	658.5
chr1	819263	819800	AT1G03330	chr1	817983	819563	-1	31.5
chr1	824150	824726	AT1G03350	chr1	822638	824393	-1	-45
chr1	826190	826687	AT1G03365	chr1	826569	830383	1	-130.5
chr1	830179	830739	AT1G03370	chr1	830627	835361	1	-168
chr1	835373	835563	AT1G03380	chr1	835785	840940	1	-317
chr1	835662	836112	AT1G03380	chr1	835785	840940	1	102
chr1	841050	841271	AT1G03390	chr1	841033	842418	-1	1257.5
chr1	844083	844440	AT1G03400	chr1	842747	844190	-1	-71.5
chr1	845855	846082	AT1G03420	chr1	846664	847739	1	-695.5
chr1	846440	846690	AT1G03420	chr1	846664	847739	1	-99
chr1	846721	846828	AT1G03420	chr1	846664	847739	1	110.5
chr1	847499	847960	AT1G03430	chr1	847873	849500	1	-143.5
chr1	849652	849944	AT1G03430	chr1	847873	849500	1	1925
chr1	850140	850350	AT1G03440	chr1	852366	854032	1	-2121
chr1	850553	850832	AT1G03440	chr1	852366	854032	1	-1673.5
chr1	851585	851973	AT1G03440	chr1	852366	854032	1	-587
chr1	852139	852399	AT1G03440	chr1	852366	854032	1	-97
chr1	853303	853466	AT1G03440	chr1	852366	854032	1	1018.5
chr1	853684	854096	AT1G03440	chr1	852366	854032	1	1524
chr1	859681	859993	AT1G03445	chr1	854410	859701	-1	-136
chr1	860360	860646	AT1G03445	chr1	854410	859701	-1	-802
chr1	864033	864590	AT1G03457	chr1	860788	864125	-1	-186.5
chr1	864680	865510	AT1G03457	chr1	860788	864125	-1	-970
chr1	867685	867984	AT1G03470	chr1	865915	867733	-1	-101.5
chr1	868063	868444	AT1G03470	chr1	865915	867733	-1	-520.5
chr1	868663	869012	AT1G03470	chr1	865915	867733	-1	-1104.5
chr1	871121	871792	AT1G03475	chr1	869051	871211	-1	-245.5
chr1	872420	872570	AT1G03490	chr1	871874	872906	1	621
chr1	872931	872981	AT1G03495	chr1	873184	874935	1	-228
chr1	875797	876121	AT1G03506	chr1	875518	875604	-1	-355
chr1	877443	878215	AT1G03515	chr1	877648	877719	1	181
chr1	879871	880648	AT1G03520	chr1	877862	880158	-1	-101.5
chr1	880674	880820	AT1G03530	chr1	880496	883391	-1	2644
chr1	883391	883929	AT1G03540	chr1	883782	885611	1	-122
chr1	884324	884457	AT1G03540	chr1	883782	885611	1	608.5
chr1	884634	884707	AT1G03540	chr1	883782	885611	1	888.5
chr1	884915	884950	AT1G03540	chr1	883782	885611	1	1150.5
chr1	887953	888345	AT1G03545	chr1	885941	887906	1	2208
chr1	889920	890343	AT1G03560	chr1	890156	892410	-1	2278.5
chr1	892330	893102	AT1G03570	chr1	892514	892585	1	202
chr1	893700	893850	AT1G03580	chr1	892847	894052	1	928
chr1	894280	894430	AT1G03590	chr1	894254	897518	-1	3163
chr1	896520	896690	AT1G03590	chr1	894254	897518	-1	913
chr1	897296	897635	AT1G03590	chr1	894254	897518	-1	52.5
chr1	897748	898995	AT1G03600	chr1	898876	899655	1	-504.5
chr1	899635	900419	AT1G03610	chr1	900887	903003	1	-860
chr1	900511	901070	AT1G03610	chr1	900887	903003	1	-96.5
chr1	902838	903016	AT1G03610	chr1	900887	903003	1	2040
chr1	903288	903585	AT1G03610	chr1	900887	903003	1	2549.5
chr1	903646	904209	AT1G03620	chr1	904319	906186	-1	2258.5
chr1	907273	907752	AT1G03630	chr1	907642	909376	1	-129.5
chr1	909347	910015	AT1G03640	chr1	909811	909883	-1	202
chr1	910091	910310	AT1G03650	chr1	910023	911193	-1	992.5
chr1	910862	910898	AT1G03650	chr1	910023	911193	-1	313
chr1	911081	911354	AT1G03650	chr1	910023	911193	-1	-24.5
chr1	912140	912350	AT1G03660	chr1	911436	911759	-1	-486
chr1	913173	913222	AT1G03660	chr1	911436	911759	-1	-1438.5
chr1	913361	913411	AT1G03660	chr1	911436	911759	-1	-1627
chr1	916903	916976	AT1G03680	chr1	916819	918064	-1	1124.5
chr1	917702	918513	AT1G03680	chr1	916819	918064	-1	-43.5
chr1	918780	918930	AT1G03687	chr1	918299	920507	1	556
chr1	921560	921860	AT1G03700	chr1	920950	921901	1	760
chr1	922199	922486	AT1G03710	chr1	923426	924726	1	-1083.5
chr1	923320	923441	AT1G03710	chr1	923426	924726	1	-45.5
chr1	927085	927390	AT1G03720	chr1	924996	926373	-1	-864.5
chr1	928448	928609	AT1G03720	chr1	924996	926373	-1	-2155.5
chr1	928820	928970	AT1G03720	chr1	924996	926373	-1	-2522
chr1	929714	930076	AT1G03730	chr1	930828	931895	-1	2000
chr1	930577	930987	AT1G03730	chr1	930828	931895	-1	1113
chr1	931635	932390	AT1G03730	chr1	930828	931895	-1	-117.5
chr1	932871	933150	AT1G03740	chr1	933512	937043	1	-501.5
chr1	933428	933709	AT1G03740	chr1	933512	937043	1	56.5
chr1	936647	936975	AT1G03743	chr1	937207	937287	-1	476
chr1	937502	938024	AT1G03750	chr1	937920	941162	1	-157
chr1	943222	943554	AT1G03760	chr1	941062	943377	-1	-11
chr1	943590	943889	AT1G03760	chr1	941062	943377	-1	-362.5
chr1	944454	944724	AT1G03770	chr1	944572	947483	1	17
chr1	951650	952314	AT1G03780	chr1	947520	951827	-1	-155
chr1	952940	953110	AT1G03780	chr1	947520	951827	-1	-1198
chr1	954180	954390	AT1G03790	chr1	954525	956097	1	-240
chr1	956497	957287	AT1G03800	chr1	957261	957998	-1	1106
chr1	957956	958335	AT1G03800	chr1	957261	957998	-1	-147.5
chr1	960802	960970	AT1G03820	chr1	959869	960728	-1	-158
chr1	961357	961607	AT1G03820	chr1	959869	960728	-1	-754
chr1	961707	962321	AT1G03820	chr1	959869	960728	-1	-1286
chr1	966656	967135	AT1G03830	chr1	962016	966757	-1	-138.5
chr1	967283	967335	AT1G03830	chr1	962016	966757	-1	-552
chr1	967543	967870	AT1G03840	chr1	967503	970130	-1	2423.5
chr1	968961	969015	AT1G03840	chr1	967503	970130	-1	1142
chr1	970205	970312	AT1G03840	chr1	967503	970130	-1	-128.5
chr1	970478	970544	AT1G03840	chr1	967503	970130	-1	-381
chr1	970593	970976	AT1G03840	chr1	967503	970130	-1	-654.5
chr1	972872	973381	AT1G03840	chr1	967503	970130	-1	-2996.5
chr1	974789	975226	AT1G03850	chr1	976097	977761	-1	2753.5
chr1	975420	975684	AT1G03850	chr1	976097	977761	-1	2209
chr1	976427	976678	AT1G03850	chr1	976097	977761	-1	1208.5
chr1	977740	977910	AT1G03850	chr1	976097	977761	-1	-64
chr1	978119	978465	AT1G03850	chr1	976097	977761	-1	-531
chr1	978507	979570	AT1G03850	chr1	976097	977761	-1	-1277.5
chr1	981717	982359	AT1G03860	chr1	979308	981885	-1	-153
chr1	982391	982516	AT1G03860	chr1	979308	981885	-1	-568.5
chr1	983289	984859	AT1G03870	chr1	982506	983540	-1	-534
chr1	987988	988112	AT1G03890	chr1	989198	991020	1	-1148
chr1	990867	990890	AT1G03900	chr1	991139	993118	1	-260.5
chr1	991020	991270	AT1G03900	chr1	991139	993118	1	6
chr1	993108	993528	AT1G03905	chr1	993400	995784	1	-82
chr1	995856	996220	AT1G03910	chr1	996115	1000437	1	-77
chr1	999950	1000032	AT1G03920	chr1	1001321	1004383	1	-1330
chr1	1000504	1000850	AT1G03920	chr1	1001321	1004383	1	-644
chr1	1000991	1001278	AT1G03920	chr1	1001321	1004383	1	-186.5
chr1	1003185	1003226	AT1G03930	chr1	1004769	1008370	1	-1563.5
chr1	1003594	1003657	AT1G03930	chr1	1004769	1008370	1	-1143.5
chr1	1003804	1003986	AT1G03930	chr1	1004769	1008370	1	-874
chr1	1004198	1004264	AT1G03930	chr1	1004769	1008370	1	-538
chr1	1004419	1005170	AT1G03930	chr1	1004769	1008370	1	25.5
chr1	1008131	1008224	AT1G03935	chr1	1008810	1008896	1	-632.5
chr1	1008266	1008625	AT1G03935	chr1	1008810	1008896	1	-364.5
chr1	1011034	1011602	AT1G03940	chr1	1009542	1011056	-1	-262
chr1	1013211	1013898	AT1G03960	chr1	1013715	1017929	1	-160.5
chr1	1017437	1017476	AT1G03970	chr1	1018100	1019247	1	-643.5
chr1	1017575	1018229	AT1G03970	chr1	1018100	1019247	1	-198
chr1	1022054	1022350	AT1G03980	chr1	1018570	1022108	-1	-94
chr1	1022669	1022877	AT1G03982	chr1	1022251	1023719	-1	946
chr1	1023761	1024170	AT1G03982	chr1	1022251	1023719	-1	-246.5
chr1	1024243	1024690	AT1G03990	chr1	1024847	1027616	1	-380.5
chr1	1028174	1029334	AT1G04000	chr1	1028106	1029119	-1	365
chr1	1029780	1029990	AT1G04000	chr1	1028106	1029119	-1	-766
chr1	1030503	1030864	AT1G04000	chr1	1028106	1029119	-1	-1564.5
chr1	1030912	1031143	AT1G04000	chr1	1028106	1029119	-1	-1908.5
chr1	1031259	1031419	AT1G04010	chr1	1031200	1036237	-1	4898
chr1	1035944	1036728	AT1G04010	chr1	1031200	1036237	-1	-99
chr1	1039925	1040085	AT1G04030	chr1	1040383	1042892	1	-378
chr1	1040226	1040649	AT1G04030	chr1	1040383	1042892	1	54.5
chr1	1042878	1043955	AT1G04040	chr1	1042362	1043864	-1	447.5
chr1	1044296	1044352	AT1G04040	chr1	1042362	1043864	-1	-460
chr1	1044703	1044924	AT1G04040	chr1	1042362	1043864	-1	-949.5
chr1	1045100	1045250	AT1G04040	chr1	1042362	1043864	-1	-1311
chr1	1049694	1050421	AT1G04050	chr1	1045598	1049297	-1	-760.5
chr1	1051073	1051493	AT1G04080	chr1	1051312	1056827	1	-29
chr1	1054439	1054550	AT1G04090	chr1	1057151	1059419	1	-2656.5
chr1	1056894	1057085	AT1G04090	chr1	1057151	1059419	1	-161.5
chr1	1059193	1059572	AT1G04100	chr1	1059506	1061191	1	-123.5
chr1	1064255	1064646	AT1G04110	chr1	1061457	1063784	-1	-666.5
chr1	1070563	1070618	AT1G04120	chr1	1064450	1071047	-1	456.5
chr1	1070921	1071273	AT1G04120	chr1	1064450	1071047	-1	-50
chr1	1071290	1071690	AT1G04120	chr1	1064450	1071047	-1	-443
chr1	1071762	1072067	AT1G04120	chr1	1064450	1071047	-1	-867.5
chr1	1072515	1073472	AT1G04130	chr1	1073427	1075568	1	-433.5
chr1	1075467	1075481	AT1G04130	chr1	1073427	1075568	1	2047
chr1	1080444	1081484	AT1G04140	chr1	1075543	1080630	-1	-334
chr1	1081720	1081778	AT1G04150	chr1	1081208	1084246	-1	2497
chr1	1082245	1082276	AT1G04150	chr1	1081208	1084246	-1	1985.5
chr1	1083340	1083490	AT1G04150	chr1	1081208	1084246	-1	831
chr1	1084222	1084385	AT1G04150	chr1	1081208	1084246	-1	-57.5
chr1	1084451	1084978	AT1G04150	chr1	1081208	1084246	-1	-468.5
chr1	1085089	1085248	AT1G04150	chr1	1081208	1084246	-1	-922.5
chr1	1085355	1085497	AT1G04160	chr1	1086495	1096146	1	-1069
chr1	1085588	1085912	AT1G04160	chr1	1086495	1096146	1	-745
chr1	1085977	1086282	AT1G04160	chr1	1086495	1096146	1	-365.5
chr1	1096077	1097183	AT1G04170	chr1	1096946	1099898	1	-316
chr1	1097279	1097349	AT1G04170	chr1	1096946	1099898	1	368
chr1	1101771	1102154	AT1G04171	chr1	1100444	1100608	-1	-1354.5
chr1	1103141	1103558	AT1G04180	chr1	1104623	1105988	1	-1273.5
chr1	1103931	1104105	AT1G04180	chr1	1104623	1105988	1	-605
chr1	1104320	1104570	AT1G04180	chr1	1104623	1105988	1	-178
chr1	1104786	1105000	AT1G04180	chr1	1104623	1105988	1	270
chr1	1105434	1105643	AT1G04180	chr1	1104623	1105988	1	915.5
chr1	1105869	1106504	AT1G04180	chr1	1104623	1105988	1	1563.5
chr1	1107000	1107150	AT1G04190	chr1	1106428	1108715	-1	1640
chr1	1108409	1109728	AT1G04190	chr1	1106428	1108715	-1	-353.5
chr1	1113910	1113922	AT1G04210	chr1	1114405	1119739	1	-489
chr1	1114122	1114549	AT1G04210	chr1	1114405	1119739	1	-69.5
chr1	1119750	1119914	AT1G04220	chr1	1119699	1122526	-1	2694
chr1	1120996	1121520	AT1G04220	chr1	1119699	1122526	-1	1268
chr1	1122381	1122494	AT1G04220	chr1	1119699	1122526	-1	88.5
chr1	1122539	1122756	AT1G04220	chr1	1119699	1122526	-1	-121.5
chr1	1122943	1122993	AT1G04220	chr1	1119699	1122526	-1	-442
chr1	1123210	1123497	AT1G04220	chr1	1119699	1122526	-1	-827.5
chr1	1124480	1124630	AT1G04230	chr1	1125518	1128168	1	-963
chr1	1125267	1125639	AT1G04230	chr1	1125518	1128168	1	-65
chr1	1129298	1129859	AT1G04240	chr1	1128188	1129551	-1	-27.5
chr1	1130023	1130390	AT1G04240	chr1	1128188	1129551	-1	-655.5
chr1	1130600	1130750	AT1G04240	chr1	1128188	1129551	-1	-1124
chr1	1130920	1131110	AT1G04240	chr1	1128188	1129551	-1	-1464
chr1	1131379	1132069	AT1G04240	chr1	1128188	1129551	-1	-2173
chr1	1132640	1132850	AT1G04240	chr1	1128188	1129551	-1	-3194
chr1	1133920	1134070	AT1G04250	chr1	1136258	1138613	1	-2263
chr1	1134406	1134469	AT1G04250	chr1	1136258	1138613	1	-1820.5
chr1	1134540	1134691	AT1G04250	chr1	1136258	1138613	1	-1642.5
chr1	1134727	1134803	AT1G04250	chr1	1136258	1138613	1	-1493
chr1	1135460	1135650	AT1G04250	chr1	1136258	1138613	1	-703
chr1	1136101	1136337	AT1G04250	chr1	1136258	1138613	1	-39
chr1	1138900	1139074	AT1G04260	chr1	1140528	1141365	-1	2378
chr1	1139256	1139431	AT1G04260	chr1	1140528	1141365	-1	2021.5
chr1	1139500	1139650	AT1G04260	chr1	1140528	1141365	-1	1790
chr1	1139688	1140201	AT1G04260	chr1	1140528	1141365	-1	1420.5
chr1	1140543	1140656	AT1G04260	chr1	1140528	1141365	-1	765.5
chr1	1141277	1141579	AT1G04260	chr1	1140528	1141365	-1	-63
chr1	1142947	1144120	AT1G04270	chr1	1141604	1143053	-1	-480.5
chr1	1145220	1145390	AT1G04280	chr1	1143436	1146654	-1	1349
chr1	1145780	1145970	AT1G04280	chr1	1143436	1146654	-1	779
chr1	1146360	1146394	AT1G04280	chr1	1143436	1146654	-1	277
chr1	1146420	1146905	AT1G04280	chr1	1143436	1146654	-1	-8.5
chr1	1147551	1147810	AT1G04295	chr1	1147781	1148435	1	-100.5
chr1	1148249	1149375	AT1G04295	chr1	1147781	1148435	1	1031
chr1	1149566	1149662	AT1G04300	chr1	1148597	1154652	-1	5038
chr1	1154476	1155182	AT1G04300	chr1	1148597	1154652	-1	-177
chr1	1157660	1158047	AT1G04310	chr1	1154764	1157711	-1	-142.5
chr1	1158280	1158450	AT1G04310	chr1	1154764	1157711	-1	-654
chr1	1158958	1159486	AT1G04320	chr1	1159023	1159093	1	199
chr1	1161940	1162090	AT1G04330	chr1	1161311	1161982	-1	-33
chr1	1162600	1162750	AT1G04330	chr1	1161311	1161982	-1	-693
chr1	1162760	1162910	AT1G04330	chr1	1161311	1161982	-1	-853
chr1	1164750	1165222	AT1G04340	chr1	1163097	1164851	-1	-135
chr1	1166765	1167374	AT1G04360	chr1	1167457	1168878	-1	1808.5
chr1	1168841	1168957	AT1G04360	chr1	1167457	1168878	-1	-21
chr1	1169040	1169190	AT1G04360	chr1	1167457	1168878	-1	-237
chr1	1169419	1169866	AT1G04360	chr1	1167457	1168878	-1	-764.5
chr1	1169994	1170158	AT1G04360	chr1	1167457	1168878	-1	-1198
chr1	1170665	1170890	AT1G04360	chr1	1167457	1168878	-1	-1899.5
chr1	1171584	1171828	AT1G04360	chr1	1167457	1168878	-1	-2828
chr1	1172786	1173579	AT1G04370	chr1	1175177	1175578	1	-1994.5
chr1	1174209	1174547	AT1G04370	chr1	1175177	1175578	1	-799
chr1	1174891	1175070	AT1G04370	chr1	1175177	1175578	1	-196.5
chr1	1175166	1175182	AT1G04370	chr1	1175177	1175578	1	-3
chr1	1176480	1176809	AT1G04370	chr1	1175177	1175578	1	1467.5
chr1	1183536	1183816	AT1G04390	chr1	1179363	1183704	-1	28
chr1	1183947	1184045	AT1G04390	chr1	1179363	1183704	-1	-292
chr1	1184341	1184433	AT1G04390	chr1	1179363	1183704	-1	-683
chr1	1184571	1184759	AT1G04390	chr1	1179363	1183704	-1	-961
chr1	1185479	1185750	AT1G04390	chr1	1179363	1183704	-1	-1910.5
chr1	1188204	1189064	AT1G04400	chr1	1185550	1188517	-1	-117
chr1	1189280	1189430	AT1G04410	chr1	1189078	1191412	-1	2057
chr1	1190740	1190890	AT1G04410	chr1	1189078	1191412	-1	597
chr1	1191116	1191822	AT1G04410	chr1	1189078	1191412	-1	-57
chr1	1191980	1192056	AT1G04420	chr1	1191608	1193884	1	410
chr1	1193714	1194276	AT1G04425	chr1	1194187	1196889	1	-192
chr1	1195760	1195910	AT1G04425	chr1	1194187	1196889	1	1648
chr1	1197521	1198351	AT1G04430	chr1	1198118	1201527	1	-182
chr1	1201138	1201355	AT1G04440	chr1	1202255	1205803	1	-1008.5
chr1	1201480	1201630	AT1G04440	chr1	1202255	1205803	1	-700
chr1	1201915	1202366	AT1G04440	chr1	1202255	1205803	1	-114.5
chr1	1205433	1205489	AT1G04445	chr1	1207344	1207862	1	-1883
chr1	1205520	1205683	AT1G04445	chr1	1207344	1207862	1	-1742.5
chr1	1205826	1206428	AT1G04445	chr1	1207344	1207862	1	-1217
chr1	1206479	1206800	AT1G04445	chr1	1207344	1207862	1	-704.5
chr1	1207077	1207393	AT1G04445	chr1	1207344	1207862	1	-109
chr1	1207842	1207888	AT1G04445	chr1	1207344	1207862	1	521
chr1	1208123	1208216	AT1G04450	chr1	1208521	1209874	1	-351.5
chr1	1210854	1211141	AT1G04457	chr1	1210319	1210549	-1	-448.5
chr1	1214329	1214352	AT1G04470	chr1	1211049	1214662	-1	321.5
chr1	1215466	1216215	AT1G04480	chr1	1216095	1217467	1	-254.5
chr1	1216911	1217003	AT1G04480	chr1	1216095	1217467	1	862
chr1	1217118	1217288	AT1G04480	chr1	1216095	1217467	1	1108
chr1	1217511	1217599	AT1G04480	chr1	1216095	1217467	1	1460
chr1	1220020	1220190	AT1G04490	chr1	1217948	1220137	-1	32
chr1	1220644	1220680	AT1G04490	chr1	1217948	1220137	-1	-525
chr1	1220808	1221288	AT1G04490	chr1	1217948	1220137	-1	-911
chr1	1222067	1222141	AT1G04500	chr1	1221433	1224366	-1	2262
chr1	1222359	1222415	AT1G04500	chr1	1221433	1224366	-1	1979
chr1	1222594	1222719	AT1G04500	chr1	1221433	1224366	-1	1709.5
chr1	1224458	1224836	AT1G04501	chr1	1224552	1224680	1	95
chr1	1226307	1226707	AT1G04510	chr1	1226575	1230827	1	-68
chr1	1230945	1231181	AT1G04520	chr1	1231578	1234032	1	-515
chr1	1231386	1231662	AT1G04520	chr1	1231578	1234032	1	-54
chr1	1232212	1232721	AT1G04520	chr1	1231578	1234032	1	888.5
chr1	1233141	1233857	AT1G04520	chr1	1231578	1234032	1	1921
chr1	1235857	1236218	AT1G04530	chr1	1234176	1236034	-1	-3.5
chr1	1236301	1236826	AT1G04530	chr1	1234176	1236034	-1	-529.5
chr1	1238907	1239108	AT1G04550	chr1	1240375	1242121	1	-1367.5
chr1	1240131	1240592	AT1G04550	chr1	1240375	1242121	1	-13.5
chr1	1242033	1242252	AT1G04555	chr1	1242558	1244244	1	-415.5
chr1	1242470	1242705	AT1G04555	chr1	1242558	1244244	1	29.5
chr1	1243204	1243269	AT1G04555	chr1	1242558	1244244	1	678.5
chr1	1244147	1244512	AT1G04560	chr1	1244947	1246059	1	-617.5
chr1	1244740	1244990	AT1G04560	chr1	1244947	1246059	1	-82
chr1	1246122	1246398	AT1G04560	chr1	1244947	1246059	1	1313
chr1	1247705	1247774	AT1G04570	chr1	1246728	1248775	-1	1035.5
chr1	1248615	1249463	AT1G04570	chr1	1246728	1248775	-1	-264
chr1	1251008	1251246	AT1G04570	chr1	1246728	1248775	-1	-2352
chr1	1258213	1258561	AT1G04580	chr1	1252122	1257510	-1	-877
chr1	1261234	1261840	AT1G04590	chr1	1258577	1261426	-1	-111
chr1	1272422	1272767	AT1G04610	chr1	1279388	1281618	1	-6793.5
chr1	1274036	1274383	AT1G04610	chr1	1279388	1281618	1	-5178.5
chr1	1275460	1275610	AT1G04610	chr1	1279388	1281618	1	-3853
chr1	1279140	1279290	AT1G04610	chr1	1279388	1281618	1	-173
chr1	1280274	1280403	AT1G04610	chr1	1279388	1281618	1	950.5
chr1	1280707	1281386	AT1G04610	chr1	1279388	1281618	1	1658.5
chr1	1282255	1282565	AT1G04610	chr1	1279388	1281618	1	3022
chr1	1282782	1282807	AT1G04620	chr1	1282741	1286584	-1	3789.5
chr1	1286423	1286723	AT1G04620	chr1	1282741	1286584	-1	11
chr1	1288668	1288971	AT1G04625	chr1	1287831	1289820	-1	1000.5
chr1	1290969	1291406	AT1G04630	chr1	1289734	1291112	-1	-75.5
chr1	1291736	1291771	AT1G04640	chr1	1292080	1293357	1	-326.5
chr1	1291934	1292158	AT1G04640	chr1	1292080	1293357	1	-34
chr1	1294339	1294570	AT1G04645	chr1	1293770	1294263	-1	-191.5
chr1	1298866	1299712	AT1G04650	chr1	1294893	1299002	-1	-287
chr1	1299791	1299874	AT1G04650	chr1	1294893	1299002	-1	-830.5
chr1	1302992	1303362	AT1G04670	chr1	1301861	1302724	1	1316
chr1	1303543	1303582	AT1G04680	chr1	1303529	1307884	-1	4321.5
chr1	1303790	1303817	AT1G04680	chr1	1303529	1307884	-1	4080.5
chr1	1305387	1305505	AT1G04680	chr1	1303529	1307884	-1	2438
chr1	1305575	1306184	AT1G04680	chr1	1303529	1307884	-1	2004.5
chr1	1306457	1306725	AT1G04680	chr1	1303529	1307884	-1	1293
chr1	1306940	1307384	AT1G04680	chr1	1303529	1307884	-1	722
chr1	1307784	1308251	AT1G04680	chr1	1303529	1307884	-1	-133.5
chr1	1308571	1309109	AT1G04680	chr1	1303529	1307884	-1	-956
chr1	1309265	1309550	AT1G04684	chr1	1310430	1310579	-1	1171.5
chr1	1310472	1310484	AT1G04684	chr1	1310430	1310579	-1	101
chr1	1310832	1311294	AT1G04684	chr1	1310430	1310579	-1	-484
chr1	1312180	1312330	AT1G04690	chr1	1313564	1315750	1	-1309
chr1	1312685	1313692	AT1G04690	chr1	1313564	1315750	1	-375.5
chr1	1316136	1316319	AT1G04700	chr1	1316254	1320919	1	-26.5
chr1	1320534	1321324	AT1G04710	chr1	1321904	1324782	1	-975
chr1	1321411	1321474	AT1G04710	chr1	1321904	1324782	1	-461.5
chr1	1321617	1322048	AT1G04710	chr1	1321904	1324782	1	-71.5
chr1	1324420	1324486	AT1G04720	chr1	1324923	1324960	1	-470
chr1	1324534	1325207	AT1G04720	chr1	1324923	1324960	1	-52.5
chr1	1331056	1331582	AT1G04730	chr1	1325296	1331086	-1	-233
chr1	1331630	1331758	AT1G04750	chr1	1331466	1333567	-1	1873
chr1	1333423	1334058	AT1G04750	chr1	1331466	1333567	-1	-173.5
chr1	1334473	1334622	AT1G04760	chr1	1334760	1336070	1	-212.5
chr1	1336280	1336490	AT1G04770	chr1	1336371	1337849	-1	1464
chr1	1337673	1338224	AT1G04770	chr1	1336371	1337849	-1	-99.5
chr1	1338343	1338780	AT1G04770	chr1	1336371	1337849	-1	-712.5
chr1	1338935	1339146	AT1G04778	chr1	1339892	1340327	1	-851.5
chr1	1339264	1339376	AT1G04778	chr1	1339892	1340327	1	-572
chr1	1339434	1339761	AT1G04778	chr1	1339892	1340327	1	-294.5
chr1	1343518	1344230	AT1G04780	chr1	1340669	1343584	-1	-290
chr1	1344702	1345193	AT1G04790	chr1	1345036	1348451	1	-88.5
chr1	1349320	1349587	AT1G04800	chr1	1348452	1349286	-1	-167.5
chr1	1349730	1350543	AT1G04810	chr1	1350180	1355442	1	-43.5
chr1	1354991	1355252	AT1G04820	chr1	1356191	1358386	-1	3264.5
chr1	1355345	1356240	AT1G04820	chr1	1356191	1358386	-1	2593.5
chr1	1358316	1358858	AT1G04820	chr1	1356191	1358386	-1	-201
chr1	1361855	1362738	AT1G04830	chr1	1358574	1362019	-1	-277.5
chr1	1364874	1365231	AT1G04840	chr1	1362867	1364962	-1	-90.5
chr1	1365322	1365386	AT1G04850	chr1	1365118	1368844	-1	3490
chr1	1368599	1369130	AT1G04850	chr1	1365118	1368844	-1	-20.5
chr1	1369380	1369463	AT1G04860	chr1	1369054	1373101	-1	3679.5
chr1	1372931	1373187	AT1G04860	chr1	1369054	1373101	-1	42
chr1	1373364	1373467	AT1G04870	chr1	1373234	1375762	-1	2346.5
chr1	1374760	1374824	AT1G04870	chr1	1373234	1375762	-1	970
chr1	1375599	1376143	AT1G04870	chr1	1373234	1375762	-1	-109
chr1	1376641	1376710	AT1G04880	chr1	1375961	1379185	-1	2509.5
chr1	1379198	1379379	AT1G04880	chr1	1375961	1379185	-1	-103.5
chr1	1380034	1380136	AT1G04880	chr1	1375961	1379185	-1	-900
chr1	1383266	1383447	AT1G04900	chr1	1383841	1387895	1	-484.5
chr1	1383685	1383973	AT1G04900	chr1	1383841	1387895	1	-12
chr1	1387501	1387574	AT1G04910	chr1	1387871	1391187	-1	3649.5
chr1	1387731	1387817	AT1G04910	chr1	1387871	1391187	-1	3413
chr1	1389006	1389064	AT1G04910	chr1	1387871	1391187	-1	2152
chr1	1391060	1391902	AT1G04910	chr1	1387871	1391187	-1	-294
chr1	1392112	1392219	AT1G04920	chr1	1391502	1395864	-1	3698.5
chr1	1395801	1396525	AT1G04920	chr1	1391502	1395864	-1	-299
chr1	1398926	1399332	AT1G04945	chr1	1399174	1403112	1	-45
chr1	1400533	1400624	AT1G04940	chr1	1399182	1400770	1	1396.5
chr1	1400717	1401005	AT1G04940	chr1	1399182	1400770	1	1679
chr1	1406995	1407234	AT1G04950	chr1	1403085	1407501	-1	386.5
chr1	1407377	1407957	AT1G04950	chr1	1403085	1407501	-1	-166
chr1	1410571	1411284	AT1G04960	chr1	1407801	1410868	-1	-59.5
chr1	1411373	1411537	AT1G04970	chr1	1411170	1413627	1	285
chr1	1411756	1411816	AT1G04970	chr1	1411170	1413627	1	616
chr1	1416065	1416365	AT1G04980	chr1	1413644	1416144	-1	-71
chr1	1416501	1416523	AT1G04985	chr1	1416343	1418482	-1	1970
chr1	1418222	1418826	AT1G04985	chr1	1416343	1418482	-1	-42
chr1	1419720	1419870	AT1G04990	chr1	1419080	1421789	-1	1994
chr1	1421669	1422575	AT1G04990	chr1	1419080	1421789	-1	-333
chr1	1422626	1422991	AT1G04990	chr1	1419080	1421789	-1	-1019.5
chr1	1423214	1423428	AT1G04990	chr1	1419080	1421789	-1	-1532
chr1	1423497	1423603	AT1G04990	chr1	1419080	1421789	-1	-1761
chr1	1423824	1424210	AT1G05000	chr1	1425593	1428782	1	-1576
chr1	1425120	1425270	AT1G05000	chr1	1425593	1428782	1	-398
chr1	1425420	1425622	AT1G05000	chr1	1425593	1428782	1	-72
chr1	1426544	1426818	AT1G05000	chr1	1425593	1428782	1	1088
chr1	1430185	1430260	AT1G05010	chr1	1431190	1432858	-1	2635.5
chr1	1430933	1431517	AT1G05010	chr1	1431190	1432858	-1	1633
chr1	1431603	1431883	AT1G05010	chr1	1431190	1432858	-1	1115
chr1	1432126	1432348	AT1G05010	chr1	1431190	1432858	-1	621
chr1	1432743	1433526	AT1G05010	chr1	1431190	1432858	-1	-276.5
chr1	1433601	1433877	AT1G05010	chr1	1431190	1432858	-1	-881
chr1	1434010	1434964	AT1G05010	chr1	1431190	1432858	-1	-1629
chr1	1435077	1435183	AT1G05010	chr1	1431190	1432858	-1	-2272
chr1	1435360	1435531	AT1G05020	chr1	1435254	1437667	-1	2221.5
chr1	1436661	1436932	AT1G05020	chr1	1435254	1437667	-1	870.5
chr1	1437248	1437883	AT1G05020	chr1	1435254	1437667	-1	101.5
chr1	1437907	1438105	AT1G05020	chr1	1435254	1437667	-1	-339
chr1	1441177	1441577	AT1G05030	chr1	1438152	1441417	-1	40
chr1	1444999	1445228	AT1G05040	chr1	1447369	1448448	-1	3334.5
chr1	1450727	1451082	AT1G05055	chr1	1448718	1450887	-1	-17.5
chr1	1452852	1452875	AT1G05060	chr1	1451030	1452872	-1	8.5
chr1	1452896	1453018	AT1G05060	chr1	1451030	1452872	-1	-85
chr1	1453123	1453231	AT1G05060	chr1	1451030	1452872	-1	-305
chr1	1453981	1454076	AT1G05061	chr1	1453216	1454260	-1	231.5
chr1	1454421	1454702	AT1G05061	chr1	1453216	1454260	-1	-301.5
chr1	1454851	1454899	AT1G05065	chr1	1454969	1455220	-1	345
chr1	1455234	1455517	AT1G05065	chr1	1454969	1455220	-1	-155.5
chr1	1455768	1456031	AT1G05065	chr1	1454969	1455220	-1	-679.5
chr1	1456600	1457063	AT1G05065	chr1	1454969	1455220	-1	-1611.5
chr1	1458525	1459357	AT1G05080	chr1	1459091	1460579	1	-150
chr1	1460980	1461130	AT1G05085	chr1	1460988	1461670	1	67
chr1	1461883	1462029	AT1G05085	chr1	1460988	1461670	1	968
chr1	1462035	1462466	AT1G05090	chr1	1463202	1465622	1	-951.5
chr1	1462940	1463147	AT1G05090	chr1	1463202	1465622	1	-158.5
chr1	1467688	1467858	AT1G05100	chr1	1469610	1470881	1	-1837
chr1	1468154	1468377	AT1G05100	chr1	1469610	1470881	1	-1344.5
chr1	1468700	1468829	AT1G05100	chr1	1469610	1470881	1	-845.5
chr1	1468892	1469641	AT1G05100	chr1	1469610	1470881	1	-343.5
chr1	1469861	1469947	AT1G05100	chr1	1469610	1470881	1	294
chr1	1470317	1470777	AT1G05100	chr1	1469610	1470881	1	937
chr1	1470955	1471403	AT1G05100	chr1	1469610	1470881	1	1569
chr1	1476090	1476422	AT1G05120	chr1	1471406	1476078	-1	-178
chr1	1477180	1477839	AT1G05135	chr1	1477500	1478821	-1	1311.5
chr1	1478568	1479326	AT1G05136	chr1	1478923	1479063	1	24
chr1	1479489	1479593	AT1G05136	chr1	1478923	1479063	1	618
chr1	1479898	1480116	AT1G05136	chr1	1478923	1479063	1	1084
chr1	1482128	1482749	AT1G05140	chr1	1482548	1484056	1	-109.5
chr1	1484285	1484369	AT1G05150	chr1	1484067	1486960	-1	2633
chr1	1486849	1487357	AT1G05150	chr1	1484067	1486960	-1	-143
chr1	1487647	1487731	AT1G05160	chr1	1487378	1490947	-1	3258
chr1	1490743	1491147	AT1G05160	chr1	1487378	1490947	-1	2
chr1	1494117	1494453	AT1G05170	chr1	1491111	1494248	-1	-37
chr1	1494653	1494920	AT1G05170	chr1	1491111	1494248	-1	-538.5
chr1	1495286	1495481	AT1G05170	chr1	1491111	1494248	-1	-1135.5
chr1	1496186	1496229	AT1G05170	chr1	1491111	1494248	-1	-1959.5
chr1	1496534	1497031	AT1G05170	chr1	1491111	1494248	-1	-2534.5
chr1	1497527	1498229	AT1G05170	chr1	1491111	1494248	-1	-3630
chr1	1501680	1501890	AT1G05180	chr1	1498114	1501824	-1	39
chr1	1502276	1502328	AT1G05180	chr1	1498114	1501824	-1	-478
chr1	1503100	1503310	AT1G05190	chr1	1502344	1503830	-1	625
chr1	1503705	1504122	AT1G05190	chr1	1502344	1503830	-1	-83.5
chr1	1504160	1504430	AT1G05190	chr1	1502344	1503830	-1	-465
chr1	1504469	1505121	AT1G05200	chr1	1504960	1509152	1	-165
chr1	1505239	1505411	AT1G05200	chr1	1504960	1509152	1	365
chr1	1510164	1510478	AT1G05205	chr1	1509103	1510281	-1	-40
chr1	1511325	1511397	AT1G05220	chr1	1511907	1513573	1	-546
chr1	1511593	1511974	AT1G05220	chr1	1511907	1513573	1	-123.5
chr1	1517275	1517324	AT1G05230	chr1	1512896	1518805	-1	1505.5
chr1	1517820	1518100	AT1G05230	chr1	1512896	1518805	-1	845
chr1	1518668	1519030	AT1G05230	chr1	1512896	1518805	-1	-44
chr1	1519935	1520224	AT1G05240	chr1	1521137	1522681	1	-1057.5
chr1	1520416	1520721	AT1G05240	chr1	1521137	1522681	1	-568.5
chr1	1523487	1523728	AT1G05240	chr1	1521137	1522681	1	2470.5
chr1	1525382	1525546	AT1G05250	chr1	1525601	1527234	-1	1770
chr1	1528280	1528430	AT1G05250	chr1	1525601	1527234	-1	-1121
chr1	1529125	1529273	AT1G05260	chr1	1529767	1531439	1	-568
chr1	1529596	1529842	AT1G05260	chr1	1529767	1531439	1	-48
chr1	1530108	1530194	AT1G05260	chr1	1529767	1531439	1	384
chr1	1531171	1531523	AT1G05260	chr1	1529767	1531439	1	1580
chr1	1533839	1534059	AT1G05270	chr1	1531641	1534410	-1	461
chr1	1534141	1534993	AT1G05270	chr1	1531641	1534410	-1	-157
chr1	1535061	1535198	AT1G05270	chr1	1531641	1534410	-1	-719.5
chr1	1544016	1544120	AT1G05291	chr1	1541348	1542432	-1	-1636
chr1	1545101	1545449	AT1G05300	chr1	1545106	1547849	-1	2574
chr1	1545745	1545877	AT1G05300	chr1	1545106	1547849	-1	2038
chr1	1545951	1546304	AT1G05300	chr1	1545106	1547849	-1	1721.5
chr1	1546548	1546702	AT1G05300	chr1	1545106	1547849	-1	1224
chr1	1546859	1547067	AT1G05300	chr1	1545106	1547849	-1	886
chr1	1547812	1547947	AT1G05300	chr1	1545106	1547849	-1	-30.5
chr1	1548277	1548305	AT1G05300	chr1	1545106	1547849	-1	-442
chr1	1548521	1548893	AT1G05300	chr1	1545106	1547849	-1	-858
chr1	1549712	1549949	AT1G05300	chr1	1545106	1547849	-1	-1981.5
chr1	1550175	1550443	AT1G05310	chr1	1550543	1552517	-1	2208
chr1	1550640	1550790	AT1G05310	chr1	1550543	1552517	-1	1802
chr1	1553346	1553688	AT1G05320	chr1	1553603	1557733	1	-86
chr1	1554115	1554530	AT1G05320	chr1	1553603	1557733	1	719.5
chr1	1558012	1558219	AT1G05330	chr1	1558170	1558583	1	-54.5
chr1	1558359	1558661	AT1G05330	chr1	1558170	1558583	1	340
chr1	1558939	1559622	AT1G05340	chr1	1558844	1559903	-1	622.5
chr1	1559694	1560177	AT1G05340	chr1	1558844	1559903	-1	-32.5
chr1	1560280	1560562	AT1G05340	chr1	1558844	1559903	-1	-518
chr1	1560880	1561030	AT1G05350	chr1	1560678	1564123	-1	3168
chr1	1564009	1564667	AT1G05350	chr1	1560678	1564123	-1	-215
chr1	1567880	1568050	AT1G05360	chr1	1564598	1567465	1	3367
chr1	1568140	1568310	AT1G05360	chr1	1564598	1567465	1	3627
chr1	1568880	1569050	AT1G05370	chr1	1569192	1572280	-1	3315
chr1	1569341	1569596	AT1G05370	chr1	1569192	1572280	-1	2811.5
chr1	1569734	1570286	AT1G05370	chr1	1569192	1572280	-1	2270
chr1	1570546	1570809	AT1G05370	chr1	1569192	1572280	-1	1602.5
chr1	1571500	1571650	AT1G05370	chr1	1569192	1572280	-1	705
chr1	1572403	1572613	AT1G05370	chr1	1569192	1572280	-1	-228
chr1	1575828	1576045	AT1G05380	chr1	1576863	1582614	1	-926.5
chr1	1576186	1576313	AT1G05380	chr1	1576863	1582614	1	-613.5
chr1	1576470	1576996	AT1G05380	chr1	1576863	1582614	1	-130
chr1	1582325	1582864	AT1G05385	chr1	1582671	1583718	-1	1123.5
chr1	1582976	1583018	AT1G05385	chr1	1582671	1583718	-1	721
chr1	1583098	1583182	AT1G05385	chr1	1582671	1583718	-1	578
chr1	1583476	1584235	AT1G05390	chr1	1583772	1583845	-1	-10.5
chr1	1584371	1584390	AT1G05400	chr1	1584073	1585421	1	307.5
chr1	1587140	1587330	AT1G05410	chr1	1585371	1587778	-1	543
chr1	1587572	1588660	AT1G05410	chr1	1585371	1587778	-1	-338
chr1	1588671	1588733	AT1G05410	chr1	1585371	1587778	-1	-924
chr1	1589326	1589392	AT1G05420	chr1	1590073	1590753	1	-714
chr1	1589887	1590127	AT1G05420	chr1	1590073	1590753	1	-66
chr1	1590746	1590792	AT1G05420	chr1	1590073	1590753	1	696
chr1	1592460	1592613	AT1G05420	chr1	1590073	1590753	1	2463.5
chr1	1593771	1594075	AT1G05430	chr1	1594057	1595818	-1	1895
chr1	1595676	1596361	AT1G05430	chr1	1594057	1595818	-1	-200.5
chr1	1597689	1598216	AT1G05440	chr1	1596007	1597848	-1	-104.5
chr1	1598720	1598931	AT1G05440	chr1	1596007	1597848	-1	-977.5
chr1	1599410	1599497	AT1G05450	chr1	1599911	1601214	1	-457.5
chr1	1599731	1600015	AT1G05450	chr1	1599911	1601214	1	-38
chr1	1600214	1600359	AT1G05450	chr1	1599911	1601214	1	375.5
chr1	1604883	1605245	AT1G05460	chr1	1601148	1605027	-1	-37
chr1	1605489	1605548	AT1G05460	chr1	1601148	1605027	-1	-491.5
chr1	1605918	1605976	AT1G05460	chr1	1601148	1605027	-1	-920
chr1	1606780	1606970	AT1G05460	chr1	1601148	1605027	-1	-1848
chr1	1607635	1607937	AT1G05470	chr1	1607357	1611703	-1	3917
chr1	1608220	1608430	AT1G05470	chr1	1607357	1611703	-1	3378
chr1	1611587	1611973	AT1G05470	chr1	1607357	1611703	-1	-77
chr1	1612540	1612881	AT1G05470	chr1	1607357	1611703	-1	-1007.5
chr1	1613001	1613172	AT1G05470	chr1	1607357	1611703	-1	-1383.5
chr1	1615120	1615270	AT1G05470	chr1	1607357	1611703	-1	-3492
chr1	1616273	1616409	AT1G05470	chr1	1607357	1611703	-1	-4638
chr1	1617170	1617396	AT1G05470	chr1	1607357	1611703	-1	-5580
chr1	1618069	1618417	AT1G05490	chr1	1618602	1623452	-1	5209
chr1	1623353	1623780	AT1G05490	chr1	1618602	1623452	-1	-114.5
chr1	1623873	1624648	AT1G05500	chr1	1624955	1629224	1	-694.5
chr1	1624668	1625097	AT1G05500	chr1	1624955	1629224	1	-72.5
chr1	1625538	1625600	AT1G05500	chr1	1624955	1629224	1	614
chr1	1629105	1629368	AT1G05510	chr1	1629446	1630863	1	-209.5
chr1	1635336	1636500	AT1G05520	chr1	1630900	1635711	-1	-207
chr1	1637833	1638149	AT1G05530	chr1	1636496	1637863	-1	-128
chr1	1638763	1639418	AT1G05540	chr1	1639286	1640811	1	-195.5
chr1	1641791	1641807	AT1G05550	chr1	1640959	1643917	-1	2118
chr1	1642589	1643260	AT1G05550	chr1	1640959	1643917	-1	992.5
chr1	1643439	1643515	AT1G05550	chr1	1640959	1643917	-1	440
chr1	1644043	1644329	AT1G05550	chr1	1640959	1643917	-1	-269
chr1	1644403	1644616	AT1G05550	chr1	1640959	1643917	-1	-592.5
chr1	1644784	1645032	AT1G05550	chr1	1640959	1643917	-1	-991
chr1	1645207	1645865	AT1G05560	chr1	1645498	1647147	-1	1611
chr1	1647086	1647989	AT1G05562	chr1	1645875	1647162	1	1662.5
chr1	1658556	1658637	AT1G05570	chr1	1647706	1659437	-1	840.5
chr1	1659252	1660199	AT1G05570	chr1	1647706	1659437	-1	-288.5
chr1	1660283	1661009	AT1G05570	chr1	1647706	1659437	-1	-1209
chr1	1661142	1661180	AT1G05575	chr1	1661691	1662187	-1	1026
chr1	1661243	1661689	AT1G05575	chr1	1661691	1662187	-1	721
chr1	1661838	1661952	AT1G05575	chr1	1661691	1662187	-1	292
chr1	1662105	1662699	AT1G05575	chr1	1661691	1662187	-1	-215
chr1	1663137	1663562	AT1G05577	chr1	1662370	1664398	-1	1048.5
chr1	1664654	1664693	AT1G05577	chr1	1662370	1664398	-1	-275.5
chr1	1668022	1668132	AT1G05580	chr1	1665433	1668904	-1	827
chr1	1669200	1669533	AT1G05590	chr1	1669350	1671876	1	16.5
chr1	1671655	1672063	AT1G05600	chr1	1671936	1673856	1	-77
chr1	1673893	1673997	AT1G05610	chr1	1673861	1675934	-1	1989
chr1	1676294	1676369	AT1G05610	chr1	1673861	1675934	-1	-397.5
chr1	1678734	1679205	AT1G05620	chr1	1679158	1681710	1	-188.5
chr1	1680580	1680790	AT1G05620	chr1	1679158	1681710	1	1527
chr1	1681456	1681546	AT1G05630	chr1	1682318	1687363	1	-817
chr1	1681559	1681594	AT1G05630	chr1	1682318	1687363	1	-741.5
chr1	1681625	1682492	AT1G05630	chr1	1682318	1687363	1	-259.5
chr1	1682986	1683063	AT1G05630	chr1	1682318	1687363	1	706.5
chr1	1689429	1689516	AT1G05640	chr1	1687436	1689501	-1	28.5
chr1	1689709	1690222	AT1G05640	chr1	1687436	1689501	-1	-464.5
chr1	1693480	1693931	AT1G05650	chr1	1690264	1692126	-1	-1579.5
chr1	1696101	1696408	AT1G05660	chr1	1694286	1696058	-1	-196.5
chr1	1700851	1701395	AT1G05670	chr1	1697587	1701025	-1	-98
chr1	1702661	1703018	AT1G05675	chr1	1701116	1702749	-1	-90.5
chr1	1703067	1703149	AT1G05675	chr1	1701116	1702749	-1	-359
chr1	1704636	1705412	AT1G05680	chr1	1703092	1704691	-1	-333
chr1	1706839	1707122	AT1G05690	chr1	1707011	1709347	1	-30.5
chr1	1709480	1709650	AT1G05700	chr1	1709796	1713245	1	-231
chr1	1713155	1713858	AT1G05710	chr1	1714950	1717276	1	-1443.5
chr1	1714000	1714544	AT1G05710	chr1	1714950	1717276	1	-678
chr1	1714800	1715044	AT1G05710	chr1	1714950	1717276	1	-28
chr1	1715720	1716083	AT1G05710	chr1	1714950	1717276	1	951.5
chr1	1718746	1719126	AT1G05730	chr1	1718555	1720303	1	381
chr1	1721198	1721610	AT1G05750	chr1	1721509	1724734	1	-105
chr1	1721765	1721886	AT1G05750	chr1	1721509	1724734	1	316.5
chr1	1721911	1722056	AT1G05750	chr1	1721509	1724734	1	474.5
chr1	1722182	1722234	AT1G05750	chr1	1721509	1724734	1	699
chr1	1724360	1724455	AT1G05760	chr1	1723734	1724486	-1	78.5
chr1	1725250	1725425	AT1G05760	chr1	1723734	1724486	-1	-851.5
chr1	1725821	1725862	AT1G05770	chr1	1725388	1726283	-1	441.5
chr1	1725983	1726450	AT1G05770	chr1	1725388	1726283	-1	66.5
chr1	1726474	1726690	AT1G05780	chr1	1726608	1728404	1	-26
chr1	1728344	1728422	AT1G05780	chr1	1726608	1728404	1	1775
chr1	1729317	1729628	AT1G05785	chr1	1730249	1732626	1	-776.5
chr1	1729674	1729710	AT1G05785	chr1	1730249	1732626	1	-557
chr1	1729982	1730354	AT1G05785	chr1	1730249	1732626	1	-81
chr1	1732222	1732969	AT1G05790	chr1	1732871	1737489	1	-275.5
chr1	1739240	1739390	AT1G05800	chr1	1741204	1742619	1	-1889
chr1	1739693	1739850	AT1G05800	chr1	1741204	1742619	1	-1432.5
chr1	1740860	1741130	AT1G05800	chr1	1741204	1742619	1	-209
chr1	1742860	1743010	AT1G05800	chr1	1741204	1742619	1	1731
chr1	1743040	1743190	AT1G05805	chr1	1744773	1747693	1	-1658
chr1	1743376	1743462	AT1G05805	chr1	1744773	1747693	1	-1354
chr1	1743785	1744058	AT1G05805	chr1	1744773	1747693	1	-851.5
chr1	1744261	1744345	AT1G05805	chr1	1744773	1747693	1	-470
chr1	1744406	1744944	AT1G05805	chr1	1744773	1747693	1	-98
chr1	1745442	1746162	AT1G05805	chr1	1744773	1747693	1	1029
chr1	1746423	1746523	AT1G05805	chr1	1744773	1747693	1	1700
chr1	1747200	1747350	AT1G05810	chr1	1748314	1749460	1	-1039
chr1	1748180	1748430	AT1G05810	chr1	1748314	1749460	1	-9
chr1	1749192	1749272	AT1G05820	chr1	1749682	1753990	1	-450
chr1	1749540	1749678	AT1G05820	chr1	1749682	1753990	1	-73
chr1	1753672	1754385	AT1G05830	chr1	1754244	1761817	1	-215.5
chr1	1761825	1762327	AT1G05835	chr1	1762224	1762814	1	-148
chr1	1762415	1762570	AT1G05835	chr1	1762224	1762814	1	268.5
chr1	1766154	1766517	AT1G05840	chr1	1762734	1766281	-1	-54.5
chr1	1766700	1766850	AT1G05850	chr1	1766503	1768695	-1	1920
chr1	1766918	1767020	AT1G05850	chr1	1766503	1768695	-1	1726
chr1	1768557	1769159	AT1G05860	chr1	1769014	1771115	1	-156
chr1	1773197	1773519	AT1G05870	chr1	1771457	1773293	-1	-65
chr1	1773593	1774145	AT1G05870	chr1	1771457	1773293	-1	-576
chr1	1774368	1774740	AT1G05880	chr1	1775643	1778553	1	-1089
chr1	1774960	1775150	AT1G05880	chr1	1775643	1778553	1	-588
chr1	1778764	1779070	AT1G05890	chr1	1779256	1784529	1	-339
chr1	1779093	1779590	AT1G05890	chr1	1779256	1784529	1	85.5
chr1	1784572	1784702	AT1G05894	chr1	1784803	1786292	1	-166
chr1	1786296	1787055	AT1G05900	chr1	1786856	1789676	1	-180.5
chr1	1789889	1790378	AT1G05910	chr1	1790224	1796647	1	-90.5
chr1	1796712	1796956	AT1G05920	chr1	1796778	1798254	1	56
chr1	1797334	1797471	AT1G05920	chr1	1796778	1798254	1	624.5
chr1	1798850	1799391	AT1G05925	chr1	1798901	1799062	-1	-58.5
chr1	1803780	1804289	AT1G05940	chr1	1801162	1803984	-1	-50.5
chr1	1807458	1808273	AT1G05950	chr1	1804401	1807471	-1	-394.5
chr1	1808419	1808476	AT1G05960	chr1	1807973	1815474	-1	7026.5
chr1	1815378	1815942	AT1G05960	chr1	1807973	1815474	-1	-186
chr1	1816753	1816930	AT1G05970	chr1	1816056	1817282	-1	440.5
chr1	1817186	1817453	AT1G05970	chr1	1816056	1817282	-1	-37.5
chr1	1819918	1820593	AT1G06000	chr1	1820308	1821894	-1	1638.5
chr1	1820782	1820959	AT1G06002	chr1	1820977	1821918	1	-106.5
chr1	1821663	1822736	AT1G06010	chr1	1822618	1823997	1	-418.5
chr1	1824280	1824437	AT1G06020	chr1	1824548	1826101	1	-189.5
chr1	1828529	1828713	AT1G06040	chr1	1828413	1829890	-1	1269
chr1	1829655	1830641	AT1G06040	chr1	1828413	1829890	-1	-258
chr1	1830692	1830945	AT1G06050	chr1	1830605	1832555	-1	1736.5
chr1	1832366	1832644	AT1G06050	chr1	1830605	1832555	-1	50
chr1	1832871	1833061	AT1G06060	chr1	1832943	1834861	1	23
chr1	1837539	1838779	AT1G06070	chr1	1834829	1837648	-1	-511
chr1	1838800	1838939	AT1G06070	chr1	1834829	1837648	-1	-1221.5
chr1	1839254	1839283	AT1G06070	chr1	1834829	1837648	-1	-1620.5
chr1	1839700	1839850	AT1G06070	chr1	1834829	1837648	-1	-2127
chr1	1840936	1841232	AT1G06080	chr1	1843568	1846302	1	-2484
chr1	1841580	1841750	AT1G06080	chr1	1843568	1846302	1	-1903
chr1	1844627	1844731	AT1G06080	chr1	1843568	1846302	1	1111
chr1	1845115	1845180	AT1G06080	chr1	1843568	1846302	1	1579.5
chr1	1845306	1845564	AT1G06080	chr1	1843568	1846302	1	1867
chr1	1850592	1850774	AT1G06100	chr1	1851530	1853019	1	-847
chr1	1851389	1851503	AT1G06100	chr1	1851530	1853019	1	-84
chr1	1852251	1852414	AT1G06100	chr1	1851530	1853019	1	802.5
chr1	1854783	1855299	AT1G06110	chr1	1853077	1855031	-1	-10
chr1	1855507	1855814	AT1G06120	chr1	1855943	1857718	1	-282.5
chr1	1860575	1860896	AT1G06130	chr1	1857767	1860730	-1	-5.5
chr1	1861010	1861211	AT1G06130	chr1	1857767	1860730	-1	-380.5
chr1	1861835	1862216	AT1G06135	chr1	1862197	1862742	1	-171.5
chr1	1864420	1864646	AT1G06140	chr1	1864796	1866472	1	-263
chr1	1868510	1868580	AT1G06150	chr1	1867015	1873718	-1	5173
chr1	1868645	1869350	AT1G06150	chr1	1867015	1873718	-1	4720.5
chr1	1873588	1873996	AT1G06149	chr1	1868989	1873718	-1	-74
chr1	1874031	1874298	AT1G06149	chr1	1868989	1873718	-1	-446.5
chr1	1874445	1874630	AT1G06149	chr1	1868989	1873718	-1	-819.5
chr1	1876965	1877190	AT1G06148	chr1	1874885	1877528	-1	450.5
chr1	1877613	1878002	AT1G06148	chr1	1874885	1877528	-1	-279.5
chr1	1878408	1878919	AT1G06148	chr1	1874885	1877528	-1	-1135.5
chr1	1879162	1879733	AT1G06148	chr1	1874885	1877528	-1	-1919.5
chr1	1880704	1880954	AT1G06160	chr1	1883004	1883934	1	-2175
chr1	1882541	1883025	AT1G06160	chr1	1883004	1883934	1	-221
chr1	1884394	1884997	AT1G06160	chr1	1883004	1883934	1	1691.5
chr1	1887359	1887592	AT1G06170	chr1	1884981	1886897	-1	-578.5
chr1	1887807	1888753	AT1G06180	chr1	1889408	1891158	1	-1128
chr1	1888948	1889034	AT1G06180	chr1	1889408	1891158	1	-417
chr1	1889260	1889470	AT1G06180	chr1	1889408	1891158	1	-43
chr1	1890230	1890552	AT1G06180	chr1	1889408	1891158	1	983
chr1	1890953	1891330	AT1G06180	chr1	1889408	1891158	1	1733.5
chr1	1891984	1892021	AT1G06190	chr1	1892273	1894148	-1	2145.5
chr1	1894007	1894507	AT1G06190	chr1	1892273	1894148	-1	-109
chr1	1894772	1894927	AT1G06200	chr1	1894336	1896935	-1	2085.5
chr1	1896797	1897308	AT1G06200	chr1	1894336	1896935	-1	-117.5
chr1	1899164	1900153	AT1G06220	chr1	1899964	1904873	1	-305.5
chr1	1904717	1904826	AT1G06225	chr1	1905975	1906226	1	-1203.5
chr1	1905120	1905470	AT1G06225	chr1	1905975	1906226	1	-680
chr1	1906905	1907236	AT1G06230	chr1	1906963	1910848	1	107.5
chr1	1910039	1910064	AT1G06240	chr1	1911122	1913205	1	-1070.5
chr1	1910383	1911410	AT1G06240	chr1	1911122	1913205	1	-225.5
chr1	1915125	1915265	AT1G06260	chr1	1916430	1917585	1	-1235
chr1	1919552	1919942	AT1G06270	chr1	1918088	1919760	-1	13
chr1	1921708	1922452	AT1G06290	chr1	1922352	1926278	1	-272
chr1	1923443	1923529	AT1G06290	chr1	1922352	1926278	1	1134
chr1	1926362	1926795	AT1G06310	chr1	1926791	1930258	1	-212.5
chr1	1930309	1930591	AT1G06320	chr1	1930523	1931449	1	-73
chr1	1932403	1932726	AT1G06330	chr1	1931671	1932266	-1	-298.5
chr1	1932765	1932799	AT1G06330	chr1	1931671	1932266	-1	-516
chr1	1932944	1933524	AT1G06340	chr1	1933284	1934014	-1	780
chr1	1934330	1934709	AT1G06340	chr1	1933284	1934014	-1	-505.5
chr1	1936824	1936911	AT1G06350	chr1	1935293	1936819	-1	-48.5
chr1	1938605	1938833	AT1G06360	chr1	1938963	1940459	-1	1740
chr1	1940470	1940758	AT1G06360	chr1	1938963	1940459	-1	-155
chr1	1941221	1941421	AT1G06360	chr1	1938963	1940459	-1	-862
chr1	1941590	1941810	AT1G06360	chr1	1938963	1940459	-1	-1241
chr1	1942235	1942471	AT1G06360	chr1	1938963	1940459	-1	-1894
chr1	1942760	1942970	AT1G06370	chr1	1942843	1944934	-1	2069
chr1	1944820	1945170	AT1G06370	chr1	1942843	1944934	-1	-61
chr1	1946199	1946370	AT1G06390	chr1	1946788	1950860	1	-503.5
chr1	1946436	1947000	AT1G06390	chr1	1946788	1950860	1	-70
chr1	1947463	1947615	AT1G06390	chr1	1946788	1950860	1	751
chr1	1950420	1950846	AT1G06400	chr1	1950844	1952785	-1	2152
chr1	1950902	1951119	AT1G06400	chr1	1950844	1952785	-1	1774.5
chr1	1952659	1952870	AT1G06400	chr1	1950844	1952785	-1	20.5
chr1	1952925	1952951	AT1G06400	chr1	1950844	1952785	-1	-153
chr1	1953213	1954430	AT1G06410	chr1	1954850	1958756	1	-1028.5
chr1	1954594	1954904	AT1G06410	chr1	1954850	1958756	1	-101
chr1	1958287	1958326	AT1G06420	chr1	1958923	1959947	1	-616.5
chr1	1958477	1958503	AT1G06420	chr1	1958923	1959947	1	-433
chr1	1958551	1959075	AT1G06420	chr1	1958923	1959947	1	-110
chr1	1962944	1963150	AT1G06430	chr1	1960058	1963011	-1	-36
chr1	1963320	1963580	AT1G06430	chr1	1960058	1963011	-1	-439
chr1	1964859	1965174	AT1G06440	chr1	1963380	1965051	-1	34.5
chr1	1965592	1965971	AT1G06450	chr1	1965840	1967219	1	-58.5
chr1	1969314	1969835	AT1G06460	chr1	1967087	1969561	-1	-13.5
chr1	1974236	1974854	AT1G06475	chr1	1973834	1974386	-1	-159
chr1	1977280	1978459	AT1G06480	chr1	1978084	1978157	1	-214.5
chr1	1978621	1978715	AT1G06490	chr1	1978762	1989409	1	-94
chr1	1989093	1989581	AT1G06500	chr1	1989479	1990730	1	-142
chr1	1992060	1992478	AT1G06515	chr1	1990634	1992228	-1	-41
chr1	1996096	1996174	AT1G06520	chr1	1993978	1996112	-1	-23
chr1	1996366	1996689	AT1G06520	chr1	1993978	1996112	-1	-415.5
chr1	1996980	1997409	AT1G06520	chr1	1993978	1996112	-1	-1082.5
chr1	1998353	1998663	AT1G06520	chr1	1993978	1996112	-1	-2396
chr1	1998861	1999418	AT1G06530	chr1	2001594	2002596	1	-2454.5
chr1	2000086	2000163	AT1G06530	chr1	2001594	2002596	1	-1469.5
chr1	2000562	2001066	AT1G06530	chr1	2001594	2002596	1	-780
chr1	2001098	2001629	AT1G06530	chr1	2001594	2002596	1	-230.5
chr1	2006976	2007888	AT1G06560	chr1	2007615	2012006	1	-183
chr1	2008288	2008450	AT1G06560	chr1	2007615	2012006	1	754
chr1	2011500	2011837	AT1G06570	chr1	2011885	2013545	-1	1876.5
chr1	2011980	2012130	AT1G06570	chr1	2011885	2013545	-1	1490
chr1	2013380	2014314	AT1G06570	chr1	2011885	2013545	-1	-302
chr1	2014351	2014451	AT1G06580	chr1	2014003	2016054	-1	1653
chr1	2015991	2016237	AT1G06580	chr1	2014003	2016054	-1	-60
chr1	2024567	2024906	AT1G06590	chr1	2016308	2024662	-1	-74.5
chr1	2025017	2025648	AT1G06610	chr1	2025356	2025428	1	-23.5
chr1	2025968	2026392	AT1G06620	chr1	2025601	2027271	1	579
chr1	2027517	2027858	AT1G06630	chr1	2027739	2031388	1	-51.5
chr1	2029491	2029508	AT1G06630	chr1	2027739	2031388	1	1760.5
chr1	2029521	2030074	AT1G06630	chr1	2027739	2031388	1	2058.5
chr1	2032018	2032409	AT1G06640	chr1	2032338	2034018	1	-124.5
chr1	2033974	2034280	AT1G06645	chr1	2034156	2035626	1	-29
chr1	2035381	2035900	AT1G06650	chr1	2035839	2037366	1	-198.5
chr1	2040090	2040641	AT1G06670	chr1	2040433	2047612	1	-67.5
chr1	2046816	2046978	AT1G06680	chr1	2047825	2049418	1	-928
chr1	2047195	2048134	AT1G06680	chr1	2047825	2049418	1	-160.5
chr1	2048891	2048945	AT1G06680	chr1	2047825	2049418	1	1093
chr1	2049259	2049652	AT1G06680	chr1	2047825	2049418	1	1630.5
chr1	2051936	2052448	AT1G06690	chr1	2049602	2052154	-1	-38
chr1	2052514	2052567	AT1G06700	chr1	2052481	2055548	-1	3007.5
chr1	2055105	2056170	AT1G06700	chr1	2052481	2055548	-1	-89.5
chr1	2056198	2056370	AT1G06700	chr1	2052481	2055548	-1	-736
chr1	2060210	2060426	AT1G06710	chr1	2056575	2060242	-1	-76
chr1	2060545	2060744	AT1G06720	chr1	2060444	2067323	-1	6678.5
chr1	2067182	2067600	AT1G06720	chr1	2060444	2067323	-1	-68
chr1	2070035	2070836	AT1G06740	chr1	2070737	2073535	1	-301.5
chr1	2077604	2077968	AT1G06760	chr1	2076504	2077698	-1	-88
chr1	2081841	2082049	AT1G06770	chr1	2078911	2081939	-1	-6
chr1	2082966	2083520	AT1G06780	chr1	2083311	2087131	1	-68
chr1	2086446	2086827	AT1G06790	chr1	2087232	2089786	1	-595.5
chr1	2086867	2087417	AT1G06790	chr1	2087232	2089786	1	-90
chr1	2089160	2089346	AT1G06790	chr1	2087232	2089786	1	2021
chr1	2089492	2090365	AT1G06800	chr1	2089417	2091686	-1	1757.5
chr1	2090716	2090795	AT1G06800	chr1	2089417	2091686	-1	930.5
chr1	2090928	2091647	AT1G06800	chr1	2089417	2091686	-1	398.5
chr1	2092696	2092948	AT1G06810	chr1	2091738	2092528	-1	-294
chr1	2093104	2093226	AT1G06820	chr1	2092946	2096232	-1	3067
chr1	2096088	2096583	AT1G06820	chr1	2092946	2096232	-1	-103.5
chr1	2097836	2097872	AT1G06840	chr1	2097747	2103479	-1	5625
chr1	2103166	2105267	AT1G06840	chr1	2097747	2103479	-1	-737.5
chr1	2107225	2107243	AT1G06860	chr1	2107398	2107468	-1	234
chr1	2107326	2107655	AT1G06860	chr1	2107398	2107468	-1	-22.5
chr1	2107713	2108262	AT1G06860	chr1	2107398	2107468	-1	-519.5
chr1	2108408	2108749	AT1G06870	chr1	2108593	2110986	1	-14.5
chr1	2108814	2108931	AT1G06870	chr1	2108593	2110986	1	279.5
chr1	2110948	2111409	AT1G06880	chr1	2111148	2111218	-1	39.5
chr1	2114450	2114866	AT1G06890	chr1	2111363	2114601	-1	-57
chr1	2115034	2115105	AT1G06900	chr1	2114927	2120745	-1	5675.5
chr1	2120633	2120993	AT1G06900	chr1	2114927	2120745	-1	-68
chr1	2123835	2124328	AT1G06920	chr1	2124854	2125801	-1	1719.5
chr1	2125877	2126092	AT1G06920	chr1	2124854	2125801	-1	-183.5
chr1	2126272	2126568	AT1G06923	chr1	2126749	2128060	1	-329
chr1	2128165	2128404	AT1G06925	chr1	2127704	2128611	-1	326.5
chr1	2128820	2128970	AT1G06930	chr1	2128843	2129883	1	52
chr1	2129926	2130181	AT1G06930	chr1	2128843	2129883	1	1210.5
chr1	2135525	2136028	AT1G06960	chr1	2135851	2137732	1	-74.5
chr1	2136184	2136253	AT1G06960	chr1	2135851	2137732	1	367.5
chr1	2137816	2137942	AT1G06970	chr1	2138109	2140818	1	-230
chr1	2140722	2140778	AT1G06970	chr1	2138109	2140818	1	2641
chr1	2140977	2141662	AT1G06980	chr1	2143031	2143821	-1	2501.5
chr1	2141811	2142285	AT1G06980	chr1	2143031	2143821	-1	1773
chr1	2142371	2142750	AT1G06980	chr1	2143031	2143821	-1	1260.5
chr1	2143749	2144133	AT1G06980	chr1	2143031	2143821	-1	-120
chr1	2144329	2144530	AT1G06980	chr1	2143031	2143821	-1	-608.5
chr1	2145460	2145645	AT1G06980	chr1	2143031	2143821	-1	-1731.5
chr1	2148106	2148539	AT1G06990	chr1	2148387	2150152	1	-64.5
chr1	2150095	2150171	AT1G06990	chr1	2148387	2150152	1	1746
chr1	2151616	2151907	AT1G07000	chr1	2150194	2152325	-1	563.5
chr1	2151998	2152134	AT1G07000	chr1	2150194	2152325	-1	259
chr1	2152255	2153047	AT1G07010	chr1	2152852	2155269	1	-201
chr1	2155075	2155153	AT1G07020	chr1	2155213	2156008	-1	894
chr1	2155891	2156373	AT1G07020	chr1	2155213	2156008	-1	-124
chr1	2156548	2156721	AT1G07020	chr1	2155213	2156008	-1	-626.5
chr1	2160606	2161061	AT1G07030	chr1	2158420	2160809	-1	-24.5
chr1	2163002	2163650	AT1G07040	chr1	2160938	2163308	-1	-18
chr1	2163860	2164620	AT1G07040	chr1	2160938	2163308	-1	-932
chr1	2165172	2165491	AT1G07050	chr1	2164188	2165239	-1	-92.5
chr1	2166120	2166201	AT1G07051	chr1	2165517	2165746	1	643.5
chr1	2168338	2168642	AT1G07070	chr1	2168564	2169851	1	-74
chr1	2169320	2169470	AT1G07080	chr1	2169982	2172194	1	-587
chr1	2169800	2170072	AT1G07080	chr1	2169982	2172194	1	-46
chr1	2171983	2172850	AT1G07080	chr1	2169982	2172194	1	2434.5
chr1	2173040	2173210	AT1G07090	chr1	2173952	2174894	-1	1769
chr1	2174856	2175304	AT1G07090	chr1	2173952	2174894	-1	-186
chr1	2176254	2176660	AT1G07100	chr1	2177885	2177958	1	-1428
chr1	2176868	2177050	AT1G07100	chr1	2177885	2177958	1	-926
chr1	2177388	2178163	AT1G07100	chr1	2177885	2177958	1	-109.5
chr1	2183873	2184452	AT1G07110	chr1	2178104	2184148	-1	-14.5
chr1	2186980	2187130	AT1G07120	chr1	2184759	2186580	-1	-475
chr1	2187249	2187344	AT1G07120	chr1	2184759	2186580	-1	-716.5
chr1	2187472	2188831	AT1G07128	chr1	2187621	2188417	-1	265.5
chr1	2189973	2190272	AT1G07135	chr1	2189928	2190659	-1	536.5
chr1	2190595	2190811	AT1G07135	chr1	2189928	2190659	-1	-44
chr1	2190892	2191228	AT1G07135	chr1	2189928	2190659	-1	-401
chr1	2192160	2192370	AT1G07140	chr1	2191723	2193793	-1	1528
chr1	2193708	2193956	AT1G07140	chr1	2191723	2193793	-1	-39
chr1	2194220	2194812	AT1G07150	chr1	2193941	2195798	-1	1282
chr1	2195411	2195452	AT1G07150	chr1	2193941	2195798	-1	366.5
chr1	2195688	2196064	AT1G07150	chr1	2193941	2195798	-1	-78
chr1	2196200	2196430	AT1G07150	chr1	2193941	2195798	-1	-517
chr1	2196432	2197027	AT1G07150	chr1	2193941	2195798	-1	-931.5
chr1	2197293	2197716	AT1G07150	chr1	2193941	2195798	-1	-1706.5
chr1	2199334	2199411	AT1G07160	chr1	2197908	2199748	-1	375.5
chr1	2199731	2200263	AT1G07170	chr1	2200123	2201265	1	-126
chr1	2201438	2201830	AT1G07175	chr1	2202330	2202774	1	-696
chr1	2203091	2203128	AT1G07175	chr1	2202330	2202774	1	779.5
chr1	2203519	2204386	AT1G07180	chr1	2204320	2206934	1	-367.5
chr1	2204707	2204781	AT1G07180	chr1	2204320	2206934	1	424
chr1	2207280	2207458	AT1G07190	chr1	2208013	2208177	1	-644
chr1	2212333	2212758	AT1G07200	chr1	2208719	2212546	-1	0.5
chr1	2213192	2213542	AT1G07200	chr1	2208719	2212546	-1	-821
chr1	2214039	2214509	AT1G07210	chr1	2215223	2216982	1	-949
chr1	2214540	2214730	AT1G07210	chr1	2215223	2216982	1	-588
chr1	2214864	2215367	AT1G07210	chr1	2215223	2216982	1	-107.5
chr1	2218795	2219082	AT1G07220	chr1	2216925	2219474	-1	535.5
chr1	2219285	2219894	AT1G07220	chr1	2216925	2219474	-1	-115.5
chr1	2220085	2220647	AT1G07220	chr1	2216925	2219474	-1	-892
chr1	2222593	2222702	AT1G07230	chr1	2220253	2222982	-1	334.5
chr1	2222797	2223059	AT1G07230	chr1	2220253	2222982	-1	54
chr1	2223160	2223451	AT1G07230	chr1	2220253	2222982	-1	-323.5
chr1	2223469	2224113	AT1G07240	chr1	2223691	2225452	1	100
chr1	2224201	2224219	AT1G07240	chr1	2223691	2225452	1	519
chr1	2224381	2225353	AT1G07250	chr1	2225900	2227566	1	-1033
chr1	2225464	2225513	AT1G07250	chr1	2225900	2227566	1	-411.5
chr1	2225614	2226132	AT1G07250	chr1	2225900	2227566	1	-27
chr1	2226643	2227874	AT1G07250	chr1	2225900	2227566	1	1358.5
chr1	2228286	2228619	AT1G07260	chr1	2227594	2229319	-1	866.5
chr1	2228745	2228883	AT1G07260	chr1	2227594	2229319	-1	505
chr1	2229322	2229759	AT1G07260	chr1	2227594	2229319	-1	-221.5
chr1	2229869	2229968	AT1G07270	chr1	2229757	2232897	-1	2978.5
chr1	2232984	2233693	AT1G07270	chr1	2229757	2232897	-1	-441.5
chr1	2236112	2236510	AT1G07280	chr1	2238087	2241217	1	-1776
chr1	2236897	2237017	AT1G07280	chr1	2238087	2241217	1	-1130
chr1	2237417	2238238	AT1G07280	chr1	2238087	2241217	1	-259.5
chr1	2239776	2240735	AT1G07280	chr1	2238087	2241217	1	2168.5
chr1	2241140	2241390	AT1G07290	chr1	2242256	2244428	-1	3163
chr1	2241640	2241822	AT1G07290	chr1	2242256	2244428	-1	2697
chr1	2241849	2241974	AT1G07290	chr1	2242256	2244428	-1	2516.5
chr1	2244853	2245242	AT1G07290	chr1	2242256	2244428	-1	-619.5
chr1	2245380	2245517	AT1G07290	chr1	2242256	2244428	-1	-1020.5
chr1	2247868	2247968	AT1G07310	chr1	2247509	2248961	-1	1043
chr1	2248682	2249255	AT1G07310	chr1	2247509	2248961	-1	-7.5
chr1	2250440	2250940	AT1G07330	chr1	2251131	2253585	1	-441
chr1	2257553	2257892	AT1G07350	chr1	2257425	2260101	-1	2378.5
chr1	2258009	2258244	AT1G07350	chr1	2257425	2260101	-1	1974.5
chr1	2259454	2259611	AT1G07350	chr1	2257425	2260101	-1	568.5
chr1	2259794	2259865	AT1G07350	chr1	2257425	2260101	-1	271.5
chr1	2259961	2261051	AT1G07350	chr1	2257425	2260101	-1	-405
chr1	2262698	2263158	AT1G07360	chr1	2260389	2262865	-1	-63
chr1	2263289	2263363	AT1G07370	chr1	2263140	2264551	1	186
chr1	2266398	2266589	AT1G07380	chr1	2264829	2268306	-1	1812.5
chr1	2268888	2269292	AT1G07380	chr1	2264829	2268306	-1	-784
chr1	2269370	2270413	AT1G07390	chr1	2269893	2274820	1	-1.5
chr1	2274525	2275036	AT1G07400	chr1	2274943	2275758	1	-162.5
chr1	2275623	2275751	AT1G07410	chr1	2276053	2277154	1	-366
chr1	2275997	2276049	AT1G07410	chr1	2276053	2277154	1	-30
chr1	2277462	2277951	AT1G07420	chr1	2277807	2280297	1	-100.5
chr1	2280131	2281339	AT1G07430	chr1	2280835	2282828	-1	2093
chr1	2281992	2282199	AT1G07430	chr1	2280835	2282828	-1	732.5
chr1	2282769	2283293	AT1G07430	chr1	2280835	2282828	-1	-203
chr1	2284168	2284630	AT1G07430	chr1	2280835	2282828	-1	-1571
chr1	2284779	2284920	AT1G07430	chr1	2280835	2282828	-1	-2021.5
chr1	2285141	2285534	AT1G07440	chr1	2286149	2287730	-1	2392.5
chr1	2285585	2285684	AT1G07440	chr1	2286149	2287730	-1	2095.5
chr1	2286005	2286531	AT1G07440	chr1	2286149	2287730	-1	1462
chr1	2286714	2286770	AT1G07440	chr1	2286149	2287730	-1	988
chr1	2287645	2287913	AT1G07440	chr1	2286149	2287730	-1	-49
chr1	2291187	2291578	AT1G07470	chr1	2291457	2294588	1	-74.5
chr1	2294545	2294837	AT1G07473	chr1	2294566	2295489	-1	798
chr1	2295224	2295294	AT1G07473	chr1	2294566	2295489	-1	230
chr1	2295589	2295758	AT1G07476	chr1	2295751	2296497	1	-77.5
chr1	2299343	2300593	AT1G07480	chr1	2296023	2299470	-1	-498
chr1	2300900	2301377	AT1G07485	chr1	2301375	2302121	1	-236.5
chr1	2301954	2302158	AT1G07490	chr1	2301380	2302021	-1	-35
chr1	2302722	2302806	AT1G07490	chr1	2301380	2302021	-1	-743
chr1	2303180	2303330	AT1G07490	chr1	2301380	2302021	-1	-1234
chr1	2304646	2305710	AT1G07500	chr1	2304766	2305031	-1	-147
chr1	2309618	2309760	AT1G07520	chr1	2309564	2311805	-1	2116
chr1	2311718	2311814	AT1G07520	chr1	2309564	2311805	-1	39
chr1	2311911	2312607	AT1G07520	chr1	2309564	2311805	-1	-454
chr1	2312852	2313291	AT1G07520	chr1	2309564	2311805	-1	-1266.5
chr1	2313448	2313736	AT1G07520	chr1	2309564	2311805	-1	-1787
chr1	2316269	2316676	AT1G07530	chr1	2313582	2316469	-1	-3.5
chr1	2317374	2317634	AT1G07530	chr1	2313582	2316469	-1	-1035
chr1	2317680	2318248	AT1G07530	chr1	2313582	2316469	-1	-1495
chr1	2318418	2318558	AT1G07530	chr1	2313582	2316469	-1	-2019
chr1	2321575	2322803	AT1G07540	chr1	2318433	2321048	-1	-1141
chr1	2327000	2327270	AT1G07560	chr1	2327320	2331096	1	-185
chr1	2330866	2330930	AT1G07570	chr1	2331170	2333738	-1	2840
chr1	2333325	2333958	AT1G07570	chr1	2331170	2333738	-1	96.5
chr1	2334041	2334591	AT1G07580	chr1	2334822	2334894	1	-506
chr1	2334771	2334860	AT1G07580	chr1	2334822	2334894	1	-6.5
chr1	2335496	2336291	AT1G07580	chr1	2334822	2334894	1	1071.5
chr1	2338328	2338721	AT1G07600	chr1	2338904	2339321	-1	796.5
chr1	2339377	2339631	AT1G07600	chr1	2338904	2339321	-1	-183
chr1	2339640	2339944	AT1G07600	chr1	2338904	2339321	-1	-471
chr1	2340854	2341006	AT1G07610	chr1	2341542	2342123	1	-612
chr1	2341220	2341470	AT1G07610	chr1	2341542	2342123	1	-197
chr1	2342140	2342290	AT1G07610	chr1	2341542	2342123	1	673
chr1	2344214	2344456	AT1G07615	chr1	2342198	2344271	-1	-64
chr1	2346677	2347040	AT1G07620	chr1	2344390	2346842	-1	-16.5
chr1	2347309	2349185	AT1G07630	chr1	2349097	2351692	1	-850
chr1	2351427	2352210	AT1G07630	chr1	2349097	2351692	1	2721.5
chr1	2353442	2353588	AT1G07640	chr1	2354354	2356227	-1	2712
chr1	2356151	2356508	AT1G07640	chr1	2354354	2356227	-1	-102.5
chr1	2357760	2357910	AT1G07640	chr1	2354354	2356227	-1	-1608
chr1	2358801	2359162	AT1G07640	chr1	2354354	2356227	-1	-2754.5
chr1	2359374	2359579	AT1G07640	chr1	2354354	2356227	-1	-3249.5
chr1	2364625	2364950	AT1G07650	chr1	2359549	2366561	-1	1773.5
chr1	2365150	2365750	AT1G07650	chr1	2359549	2366561	-1	1111
chr1	2365850	2366149	AT1G07650	chr1	2359549	2366561	-1	561.5
chr1	2366391	2367256	AT1G07650	chr1	2359549	2366561	-1	-262.5
chr1	2368317	2369033	AT1G07660	chr1	2368837	2369734	1	-162
chr1	2369720	2369999	AT1G07660	chr1	2368837	2369734	1	1022.5
chr1	2374432	2375167	AT1G07670	chr1	2370052	2374545	-1	-254.5
chr1	2376630	2376841	AT1G07680	chr1	2376012	2377186	1	723.5
chr1	2379434	2379770	AT1G07700	chr1	2379647	2381362	1	-45
chr1	2381196	2381747	AT1G07705	chr1	2381615	2386092	1	-143.5
chr1	2389197	2389346	AT1G07710	chr1	2386275	2387986	-1	-1285.5
chr1	2389360	2389650	AT1G07710	chr1	2386275	2387986	-1	-1519
chr1	2389793	2389863	AT1G07710	chr1	2386275	2387986	-1	-1842
chr1	2390084	2390428	AT1G07720	chr1	2390655	2392453	-1	2197
chr1	2390468	2390828	AT1G07720	chr1	2390655	2392453	-1	1805
chr1	2392460	2392880	AT1G07720	chr1	2390655	2392453	-1	-217
chr1	2393017	2393210	AT1G07720	chr1	2390655	2392453	-1	-660.5
chr1	2393600	2393790	AT1G07720	chr1	2390655	2392453	-1	-1242
chr1	2393857	2394321	AT1G07720	chr1	2390655	2392453	-1	-1636
chr1	2394500	2394650	AT1G07720	chr1	2390655	2392453	-1	-2122
chr1	2394916	2395639	AT1G07728	chr1	2395451	2397345	1	-173.5
chr1	2395705	2395715	AT1G07728	chr1	2395451	2397345	1	259
chr1	2397781	2397863	AT1G07730	chr1	2397527	2398696	-1	874
chr1	2399790	2399893	AT1G07730	chr1	2397527	2398696	-1	-1145.5
chr1	2400520	2400538	AT1G07730	chr1	2397527	2398696	-1	-1833
chr1	2401060	2401081	AT1G07745	chr1	2400589	2402873	-1	1802.5
chr1	2402757	2403201	AT1G07745	chr1	2400589	2402873	-1	-106
chr1	2403232	2403339	AT1G07747	chr1	2403558	2403845	1	-272.5
chr1	2404700	2404850	AT1G07750	chr1	2404037	2405943	-1	1168
chr1	2405857	2406156	AT1G07750	chr1	2404037	2405943	-1	-63.5
chr1	2406183	2406261	AT1G07750	chr1	2404037	2405943	-1	-279
chr1	2406578	2407798	AT1G07760	chr1	2406834	2406905	-1	-283
chr1	2407990	2408243	AT1G07760	chr1	2406834	2406905	-1	-1211.5
chr1	2412930	2413130	AT1G07790	chr1	2412980	2413708	1	50
chr1	2414066	2414327	AT1G07795	chr1	2414286	2414967	1	-89.5
chr1	2415969	2416409	AT1G07810	chr1	2416265	2420757	1	-76
chr1	2420855	2421001	AT1G07820	chr1	2421216	2421947	-1	1019
chr1	2421803	2422430	AT1G07830	chr1	2422241	2423655	1	-124.5
chr1	2423425	2424252	AT1G07840	chr1	2424054	2426676	1	-215.5
chr1	2426755	2426987	AT1G07850	chr1	2426745	2428719	1	126
chr1	2427963	2428127	AT1G07850	chr1	2426745	2428719	1	1300
chr1	2428398	2428586	AT1G07850	chr1	2426745	2428719	1	1747
chr1	2429386	2429741	AT1G07860	chr1	2428911	2429431	-1	-132.5
chr1	2431880	2432988	AT1G07860	chr1	2428911	2429431	-1	-3003
chr1	2433062	2433240	AT1G07880	chr1	2434030	2435763	-1	2612
chr1	2433560	2433790	AT1G07880	chr1	2434030	2435763	-1	2088
chr1	2436792	2437638	AT1G07890	chr1	2437330	2439665	1	-115
chr1	2439220	2439370	AT1G07890	chr1	2437330	2439665	1	1965
chr1	2439419	2439504	AT1G07890	chr1	2437330	2439665	1	2131.5
chr1	2440267	2440568	AT1G07900	chr1	2442622	2443632	1	-2204.5
chr1	2440797	2440972	AT1G07900	chr1	2442622	2443632	1	-1737.5
chr1	2441544	2441750	AT1G07900	chr1	2442622	2443632	1	-975
chr1	2442340	2442600	AT1G07900	chr1	2442622	2443632	1	-152
chr1	2443060	2443254	AT1G07900	chr1	2442622	2443632	1	535
chr1	2443531	2444052	AT1G07901	chr1	2443971	2444123	-1	331.5
chr1	2445046	2445563	AT1G07910	chr1	2445470	2454645	1	-165.5
chr1	2445785	2446300	AT1G07910	chr1	2445470	2454645	1	572.5
chr1	2454591	2454992	AT1G07920	chr1	2454846	2457321	1	-54.5
chr1	2457263	2457779	AT1G07930	chr1	2458244	2460790	1	-723
chr1	2457914	2457983	AT1G07930	chr1	2458244	2460790	1	-295.5
chr1	2458010	2458396	AT1G07930	chr1	2458244	2460790	1	-41
chr1	2460606	2460870	AT1G07930	chr1	2458244	2460790	1	2494
chr1	2461862	2462731	AT1G07940	chr1	2462953	2465504	-1	3207.5
chr1	2465352	2465758	AT1G07940	chr1	2462953	2465504	-1	-51
chr1	2466932	2467316	AT1G07960	chr1	2467161	2469154	1	-37
chr1	2472464	2472764	AT1G07970	chr1	2469286	2472628	-1	14
chr1	2474738	2475425	AT1G07980	chr1	2473165	2474927	-1	-154.5
chr1	2476370	2476506	AT1G07990	chr1	2477157	2483138	1	-719
chr1	2476560	2477261	AT1G07990	chr1	2477157	2483138	1	-246.5
chr1	2482807	2483504	AT1G08000	chr1	2483240	2485109	-1	1953.5
chr1	2483681	2483713	AT1G08000	chr1	2483240	2485109	-1	1412
chr1	2483824	2483859	AT1G08000	chr1	2483240	2485109	-1	1267.5
chr1	2484863	2485266	AT1G08000	chr1	2483240	2485109	-1	44.5
chr1	2487851	2488130	AT1G08010	chr1	2485906	2488027	-1	36.5
chr1	2488577	2489262	AT1G08010	chr1	2485906	2488027	-1	-892.5
chr1	2489380	2489662	AT1G08010	chr1	2485906	2488027	-1	-1494
chr1	2493179	2493577	AT1G08030	chr1	2489501	2493250	-1	-128
chr1	2493790	2493927	AT1G08032	chr1	2494123	2494315	1	-264.5
chr1	2494246	2494915	AT1G08035	chr1	2494402	2495149	1	178.5
chr1	2498463	2499344	AT1G08040	chr1	2495342	2498764	-1	-139.5
chr1	2499430	2499520	AT1G08050	chr1	2498836	2501427	-1	1952
chr1	2501347	2501678	AT1G08050	chr1	2498836	2501427	-1	-85.5
chr1	2501775	2502020	AT1G08060	chr1	2501742	2511084	-1	9186.5
chr1	2510965	2511197	AT1G08060	chr1	2501742	2511084	-1	3
chr1	2511471	2511648	AT1G08060	chr1	2501742	2511084	-1	-475.5
chr1	2516589	2516794	AT1G08070	chr1	2514192	2516605	-1	-86.5
chr1	2517024	2517080	AT1G08080	chr1	2516991	2518546	-1	1494
chr1	2517146	2517260	AT1G08080	chr1	2516991	2518546	-1	1343
chr1	2518623	2518850	AT1G08080	chr1	2516991	2518546	-1	-190.5
chr1	2519905	2520090	AT1G08080	chr1	2516991	2518546	-1	-1451.5
chr1	2520604	2521302	AT1G08080	chr1	2516991	2518546	-1	-2407
chr1	2521460	2521610	AT1G08090	chr1	2524076	2526164	1	-2541
chr1	2521949	2522048	AT1G08090	chr1	2524076	2526164	1	-2077.5
chr1	2522575	2523042	AT1G08090	chr1	2524076	2526164	1	-1267.5
chr1	2523300	2523450	AT1G08090	chr1	2524076	2526164	1	-701
chr1	2530131	2530646	AT1G08100	chr1	2527170	2529120	-1	-1268.5
chr1	2531372	2531507	AT1G08100	chr1	2527170	2529120	-1	-2319.5
chr1	2534652	2534887	AT1G08105	chr1	2531695	2534786	-1	16.5
chr1	2535115	2535477	AT1G08110	chr1	2535328	2537931	1	-32
chr1	2537858	2538082	AT1G08115	chr1	2538076	2538237	-1	267
chr1	2538161	2538674	AT1G08115	chr1	2538076	2538237	-1	-180.5
chr1	2542175	2542767	AT1G08125	chr1	2539614	2542334	-1	-137
chr1	2542840	2542946	AT1G08130	chr1	2542702	2547946	-1	5053
chr1	2547734	2548725	AT1G08130	chr1	2542702	2547946	-1	-283.5
chr1	2548880	2549241	AT1G08135	chr1	2548819	2551473	-1	2412.5
chr1	2551581	2551646	AT1G08135	chr1	2548819	2551473	-1	-140.5
chr1	2560966	2561547	AT1G08160	chr1	2559487	2560403	-1	-853.5
chr1	2561766	2561973	AT1G08165	chr1	2561627	2562148	-1	278.5
chr1	2562248	2562603	AT1G08165	chr1	2561627	2562148	-1	-277.5
chr1	2563637	2564138	AT1G08170	chr1	2562941	2563672	-1	-215.5
chr1	2564218	2564545	AT1G08170	chr1	2562941	2563672	-1	-709.5
chr1	2564982	2565965	AT1G08180	chr1	2564572	2565121	-1	-352.5
chr1	2566265	2566338	AT1G08190	chr1	2567475	2573393	1	-1173.5
chr1	2567236	2567602	AT1G08190	chr1	2567475	2573393	1	-56
chr1	2572781	2572904	AT1G08200	chr1	2573848	2576714	-1	3871.5
chr1	2572960	2573045	AT1G08200	chr1	2573848	2576714	-1	3711.5
chr1	2573238	2573644	AT1G08200	chr1	2573848	2576714	-1	3273
chr1	2573704	2573996	AT1G08200	chr1	2573848	2576714	-1	2864
chr1	2574077	2574145	AT1G08200	chr1	2573848	2576714	-1	2603
chr1	2576543	2577027	AT1G08200	chr1	2573848	2576714	-1	-71
chr1	2580575	2581188	AT1G08210	chr1	2577020	2580669	-1	-212.5
chr1	2583181	2583581	AT1G08220	chr1	2581022	2583323	-1	-58
chr1	2584245	2584303	AT1G08230	chr1	2583654	2586744	-1	2470
chr1	2584803	2584844	AT1G08230	chr1	2583654	2586744	-1	1920.5
chr1	2585413	2586340	AT1G08230	chr1	2583654	2586744	-1	867.5
chr1	2586622	2586903	AT1G08230	chr1	2583654	2586744	-1	-18.5
chr1	2588435	2588531	AT1G08240	chr1	2588525	2588596	1	-42
chr1	2588621	2588836	AT1G08240	chr1	2588525	2588596	1	203.5
chr1	2588922	2589439	AT1G08250	chr1	2588857	2590301	-1	1120.5
chr1	2589511	2589629	AT1G08250	chr1	2588857	2590301	-1	731
chr1	2590055	2590934	AT1G08250	chr1	2588857	2590301	-1	-193.5
chr1	2606494	2606622	AT1G08270	chr1	2606269	2607507	-1	949
chr1	2606629	2606694	AT1G08270	chr1	2606269	2607507	-1	845.5
chr1	2606864	2606891	AT1G08270	chr1	2606269	2607507	-1	629.5
chr1	2607027	2608189	AT1G08270	chr1	2606269	2607507	-1	-101
chr1	2613202	2613569	AT1G08290	chr1	2609996	2613242	-1	-143.5
chr1	2614381	2614769	AT1G08300	chr1	2614774	2618823	1	-199
chr1	2614831	2615112	AT1G08300	chr1	2614774	2618823	1	197.5
chr1	2618204	2618352	AT1G08310	chr1	2618647	2620452	1	-369
chr1	2618524	2618836	AT1G08310	chr1	2618647	2620452	1	33
chr1	2621114	2621872	AT1G08315	chr1	2620335	2621545	-1	52
chr1	2622163	2622217	AT1G08320	chr1	2621904	2627848	-1	5658
chr1	2622382	2623139	AT1G08320	chr1	2621904	2627848	-1	5087.5
chr1	2624066	2624102	AT1G08320	chr1	2621904	2627848	-1	3764
chr1	2625325	2625530	AT1G08320	chr1	2621904	2627848	-1	2420.5
chr1	2625920	2626090	AT1G08320	chr1	2621904	2627848	-1	1843
chr1	2626155	2626280	AT1G08320	chr1	2621904	2627848	-1	1630.5
chr1	2626500	2626850	AT1G08320	chr1	2621904	2627848	-1	1173
chr1	2627739	2628039	AT1G08320	chr1	2621904	2627848	-1	-41
chr1	2628581	2628840	AT1G08320	chr1	2621904	2627848	-1	-862.5
chr1	2629620	2630042	AT1G08340	chr1	2631068	2632871	1	-1237
chr1	2630125	2631033	AT1G08340	chr1	2631068	2632871	1	-489
chr1	2635510	2636163	AT1G08350	chr1	2632810	2635852	-1	15.5
chr1	2637539	2637844	AT1G08370	chr1	2638181	2640554	1	-489.5
chr1	2637957	2638323	AT1G08370	chr1	2638181	2640554	1	-41
chr1	2640679	2641217	AT1G08380	chr1	2640813	2641828	-1	880
chr1	2641657	2642383	AT1G08380	chr1	2640813	2641828	-1	-192
chr1	2642526	2642870	AT1G08390	chr1	2642214	2643285	1	484
chr1	2645872	2646374	AT1G08410	chr1	2646189	2649379	1	-66
chr1	2648746	2648887	AT1G08420	chr1	2649537	2657120	1	-720.5
chr1	2648994	2649894	AT1G08420	chr1	2649537	2657120	1	-93
chr1	2650010	2650131	AT1G08420	chr1	2649537	2657120	1	533.5
chr1	2650203	2650307	AT1G08420	chr1	2649537	2657120	1	718
chr1	2656920	2656958	AT1G08430	chr1	2658716	2661029	1	-1777
chr1	2657120	2657310	AT1G08430	chr1	2658716	2661029	1	-1501
chr1	2657965	2658186	AT1G08430	chr1	2658716	2661029	1	-640.5
chr1	2658381	2658501	AT1G08430	chr1	2658716	2661029	1	-275
chr1	2661729	2661894	AT1G08440	chr1	2663027	2665343	1	-1215.5
chr1	2662137	2662360	AT1G08440	chr1	2663027	2665343	1	-778.5
chr1	2662707	2662728	AT1G08440	chr1	2663027	2665343	1	-309.5
chr1	2662789	2662928	AT1G08440	chr1	2663027	2665343	1	-168.5
chr1	2666027	2666181	AT1G08440	chr1	2663027	2665343	1	3077
chr1	2666981	2667447	AT1G08440	chr1	2663027	2665343	1	4187
chr1	2667577	2667686	AT1G08450	chr1	2667798	2671892	-1	4260.5
chr1	2671660	2672580	AT1G08450	chr1	2667798	2671892	-1	-228
chr1	2673580	2673730	AT1G08460	chr1	2672451	2674628	1	1204
chr1	2675703	2675928	AT1G08465	chr1	2675813	2679781	1	2.5
chr1	2677560	2677710	AT1G08465	chr1	2675813	2679781	1	1822
chr1	2680360	2680630	AT1G08470	chr1	2682127	2684100	-1	3605
chr1	2680770	2681317	AT1G08470	chr1	2682127	2684100	-1	3056.5
chr1	2681803	2682170	AT1G08470	chr1	2682127	2684100	-1	2113.5
chr1	2683855	2684383	AT1G08470	chr1	2682127	2684100	-1	-19
chr1	2684878	2684979	AT1G08480	chr1	2684234	2685621	1	694.5
chr1	2688412	2689232	AT1G08500	chr1	2689016	2690045	1	-194
chr1	2689461	2689483	AT1G08500	chr1	2689016	2690045	1	456
chr1	2689641	2689731	AT1G08500	chr1	2689016	2690045	1	670
chr1	2690160	2690310	AT1G08500	chr1	2689016	2690045	1	1219
chr1	2690553	2691367	AT1G08500	chr1	2689016	2690045	1	1944
chr1	2694112	2694867	AT1G08510	chr1	2691080	2694377	-1	-112.5
chr1	2695183	2695700	AT1G08520	chr1	2696412	2700959	1	-970.5
chr1	2696352	2696556	AT1G08520	chr1	2696412	2700959	1	42
chr1	2700941	2701284	AT1G08530	chr1	2701226	2703091	1	-113.5
chr1	2703042	2703497	AT1G08540	chr1	2703336	2706845	1	-66.5
chr1	2706594	2707140	AT1G08550	chr1	2706924	2709531	1	-57
chr1	2710922	2711343	AT1G08560	chr1	2709632	2710912	-1	-220.5
chr1	2712008	2712417	AT1G08570	chr1	2712883	2714734	1	-670.5
chr1	2712589	2713049	AT1G08570	chr1	2712883	2714734	1	-64
chr1	2714140	2714390	AT1G08570	chr1	2712883	2714734	1	1382
chr1	2716293	2716607	AT1G08580	chr1	2715079	2716404	-1	-46
chr1	2717432	2717499	AT1G08580	chr1	2715079	2716404	-1	-1061.5
chr1	2717738	2717818	AT1G08590	chr1	2718778	2722221	1	-1000
chr1	2718140	2718366	AT1G08590	chr1	2718778	2722221	1	-525
chr1	2721723	2722229	AT1G08592	chr1	2718875	2721676	-1	-300
chr1	2722344	2722508	AT1G08592	chr1	2718875	2721676	-1	-750
chr1	2723111	2723185	AT1G08600	chr1	2723824	2733613	1	-676
chr1	2723654	2723943	AT1G08600	chr1	2723824	2733613	1	-25.5
chr1	2735663	2736158	AT1G08610	chr1	2733657	2735819	-1	-91.5
chr1	2736258	2736279	AT1G08610	chr1	2733657	2735819	-1	-449.5
chr1	2736478	2737045	AT1G08620	chr1	2736774	2743758	1	-12.5
chr1	2743380	2743550	AT1G08630	chr1	2743761	2747967	-1	4502
chr1	2743606	2743669	AT1G08630	chr1	2743761	2747967	-1	4329.5
chr1	2744032	2744150	AT1G08630	chr1	2743761	2747967	-1	3876
chr1	2746694	2747188	AT1G08630	chr1	2743761	2747967	-1	1026
chr1	2747323	2747368	AT1G08630	chr1	2743761	2747967	-1	621.5
chr1	2747852	2748375	AT1G08630	chr1	2743761	2747967	-1	-146.5
chr1	2750460	2750610	AT1G08640	chr1	2748398	2751278	-1	743
chr1	2751090	2751620	AT1G08640	chr1	2748398	2751278	-1	-77
chr1	2751862	2752314	AT1G08650	chr1	2752154	2753703	1	-66
chr1	2753194	2754108	AT1G08650	chr1	2752154	2753703	1	1497
chr1	2754598	2756045	AT1G08650	chr1	2752154	2753703	1	3167.5
chr1	2756591	2757032	AT1G08660	chr1	2757041	2759794	-1	2982.5
chr1	2757205	2757403	AT1G08660	chr1	2757041	2759794	-1	2490
chr1	2759637	2760033	AT1G08660	chr1	2757041	2759794	-1	-41
chr1	2760060	2760176	AT1G08660	chr1	2757041	2759794	-1	-324
chr1	2760747	2760854	AT1G08670	chr1	2760346	2761573	-1	772.5
chr1	2762390	2762700	AT1G08680	chr1	2762584	2768967	1	-39
chr1	2768793	2768946	AT1G08695	chr1	2769056	2769483	-1	613.5
chr1	2769051	2769135	AT1G08695	chr1	2769056	2769483	-1	390
chr1	2769486	2770104	AT1G08695	chr1	2769056	2769483	-1	-312
chr1	2770708	2770835	AT1G08700	chr1	2769815	2771477	-1	705.5
chr1	2771200	2772006	AT1G08710	chr1	2771633	2773460	1	-30
chr1	2772580	2772790	AT1G08710	chr1	2771633	2773460	1	1052
chr1	2773479	2773544	AT1G08720	chr1	2774030	2779297	1	-518.5
chr1	2773554	2774112	AT1G08720	chr1	2774030	2779297	1	-197
chr1	2779344	2779476	AT1G08730	chr1	2779963	2788447	1	-553
chr1	2779957	2780014	AT1G08730	chr1	2779963	2788447	1	22.5
chr1	2800954	2801159	AT1G08750	chr1	2801067	2804537	1	-10.5
chr1	2804721	2804745	AT1G08760	chr1	2805371	2808621	1	-638
chr1	2804950	2805390	AT1G08760	chr1	2805371	2808621	1	-201
chr1	2808271	2808385	AT1G08770	chr1	2808883	2809747	1	-555
chr1	2808480	2808971	AT1G08770	chr1	2808883	2809747	1	-157.5
chr1	2809482	2809591	AT1G08770	chr1	2808883	2809747	1	653.5
chr1	2810952	2811407	AT1G08780	chr1	2809778	2811191	-1	11.5
chr1	2817772	2818819	AT1G08800	chr1	2813061	2818008	-1	-287.5
chr1	2819288	2819356	AT1G08810	chr1	2819065	2820395	-1	1073
chr1	2820280	2820430	AT1G08810	chr1	2819065	2820395	-1	40
chr1	2820987	2821147	AT1G08810	chr1	2819065	2820395	-1	-672
chr1	2821305	2821708	AT1G08810	chr1	2819065	2820395	-1	-1111.5
chr1	2821740	2821832	AT1G08820	chr1	2821552	2825275	-1	3489
chr1	2822253	2822325	AT1G08820	chr1	2821552	2825275	-1	2986
chr1	2824873	2825009	AT1G08820	chr1	2821552	2825275	-1	334
chr1	2825172	2825692	AT1G08820	chr1	2821552	2825275	-1	-157
chr1	2826509	2827220	AT1G08830	chr1	2827061	2829315	1	-196.5
chr1	2828487	2828597	AT1G08830	chr1	2827061	2829315	1	1481
chr1	2829098	2829150	AT1G08830	chr1	2827061	2829315	1	2063
chr1	2829270	2829306	AT1G08840	chr1	2829105	2838469	-1	9181
chr1	2831159	2831231	AT1G08840	chr1	2829105	2838469	-1	7274
chr1	2838730	2839253	AT1G08845	chr1	2838789	2840994	1	202.5
chr1	2841211	2841406	AT1G08860	chr1	2842153	2846138	1	-844.5
chr1	2842075	2842758	AT1G08860	chr1	2842153	2846138	1	263.5
chr1	2846336	2846989	AT1G08870	chr1	2846536	2846608	-1	-54.5
chr1	2847090	2847330	AT1G08880	chr1	2846949	2847800	-1	590
chr1	2847677	2848409	AT1G08880	chr1	2846949	2847800	-1	-243
chr1	2849058	2849159	AT1G08890	chr1	2848348	2852270	1	760.5
chr1	2851267	2851324	AT1G08900	chr1	2852454	2855779	1	-1158.5
chr1	2852138	2852565	AT1G08900	chr1	2852454	2855779	1	-102.5
chr1	2852790	2853153	AT1G08900	chr1	2852454	2855779	1	517.5
chr1	2854657	2854717	AT1G08910	chr1	2856227	2861170	1	-1540
chr1	2855000	2855199	AT1G08910	chr1	2856227	2861170	1	-1127.5
chr1	2855790	2856472	AT1G08910	chr1	2856227	2861170	1	-96
chr1	2861636	2861685	AT1G08910	chr1	2856227	2861170	1	5433.5
chr1	2861837	2862090	AT1G08920	chr1	2867259	2870656	1	-5295.5
chr1	2862781	2863030	AT1G08920	chr1	2867259	2870656	1	-4353.5
chr1	2864080	2864330	AT1G08920	chr1	2867259	2870656	1	-3054
chr1	2864740	2864950	AT1G08920	chr1	2867259	2870656	1	-2414
chr1	2865814	2866070	AT1G08920	chr1	2867259	2870656	1	-1317
chr1	2866424	2866724	AT1G08920	chr1	2867259	2870656	1	-685
chr1	2866855	2867381	AT1G08920	chr1	2867259	2870656	1	-141
chr1	2870459	2871281	AT1G08930	chr1	2873465	2877270	1	-2595
chr1	2871755	2872133	AT1G08930	chr1	2873465	2877270	1	-1521
chr1	2872264	2872933	AT1G08930	chr1	2873465	2877270	1	-866.5
chr1	2872980	2873550	AT1G08930	chr1	2873465	2877270	1	-200
chr1	2874173	2874450	AT1G08930	chr1	2873465	2877270	1	846.5
chr1	2876460	2876610	AT1G08940	chr1	2877692	2879169	1	-1157
chr1	2877440	2877670	AT1G08940	chr1	2877692	2879169	1	-137
chr1	2878146	2878410	AT1G08940	chr1	2877692	2879169	1	586
chr1	2878728	2878770	AT1G08950	chr1	2879303	2879374	1	-554
chr1	2879029	2879318	AT1G08950	chr1	2879303	2879374	1	-129.5
chr1	2879380	2879715	AT1G08960	chr1	2879642	2882231	1	-94.5
chr1	2881620	2881830	AT1G08970	chr1	2882524	2884337	1	-799
chr1	2882101	2882755	AT1G08970	chr1	2882524	2884337	1	-96
chr1	2883122	2883297	AT1G08970	chr1	2882524	2884337	1	685.5
chr1	2883465	2884533	AT1G08980	chr1	2884411	2886620	1	-412
chr1	2886400	2886630	AT1G08985	chr1	2887285	2887706	1	-770
chr1	2887368	2887616	AT1G08985	chr1	2887285	2887706	1	207
chr1	2888161	2888706	AT1G08990	chr1	2888753	2890959	1	-319.5
chr1	2889046	2889214	AT1G08990	chr1	2888753	2890959	1	377
chr1	2889348	2889770	AT1G08990	chr1	2888753	2890959	1	806
chr1	2890558	2891109	AT1G09000	chr1	2891037	2895182	1	-203.5
chr1	2895061	2895113	AT1G09000	chr1	2891037	2895182	1	4050
chr1	2898598	2898905	AT1G09010	chr1	2895166	2899384	-1	632.5
chr1	2899241	2899498	AT1G09010	chr1	2895166	2899384	-1	14.5
chr1	2899586	2899932	AT1G09010	chr1	2895166	2899384	-1	-375
chr1	2900089	2900386	AT1G09020	chr1	2899914	2904815	-1	4577.5
chr1	2904633	2905114	AT1G09020	chr1	2899914	2904815	-1	-58.5
chr1	2905403	2905535	AT1G09020	chr1	2899914	2904815	-1	-654
chr1	2909112	2909200	AT1G09030	chr1	2908611	2909030	-1	-126
chr1	2910493	2910964	AT1G09040	chr1	2911317	2915369	1	-588.5
chr1	2911166	2911287	AT1G09040	chr1	2911317	2915369	1	-90.5
chr1	2915938	2916267	AT1G09050	chr1	2918031	2920889	1	-1928.5
chr1	2916780	2916977	AT1G09050	chr1	2918031	2920889	1	-1152.5
chr1	2920931	2920949	AT1G09050	chr1	2918031	2920889	1	2909
chr1	2921110	2921187	AT1G09060	chr1	2921064	2925762	-1	4613.5
chr1	2925625	2926053	AT1G09060	chr1	2921064	2925762	-1	-77
chr1	2926512	2927071	AT1G09070	chr1	2927703	2928968	1	-911.5
chr1	2927116	2927819	AT1G09070	chr1	2927703	2928968	1	-235.5
chr1	2928232	2928244	AT1G09070	chr1	2927703	2928968	1	535
chr1	2928297	2928791	AT1G09070	chr1	2927703	2928968	1	841
chr1	2928842	2929153	AT1G09070	chr1	2927703	2928968	1	1294.5
chr1	2929177	2929324	AT1G09070	chr1	2927703	2928968	1	1547.5
chr1	2931799	2932136	AT1G09080	chr1	2929217	2931841	-1	-126.5
chr1	2932200	2932506	AT1G09090	chr1	2932739	2936586	1	-386
chr1	2932572	2932788	AT1G09090	chr1	2932739	2936586	1	-59
chr1	2936135	2936189	AT1G09100	chr1	2936528	2939326	-1	3164
chr1	2939112	2939487	AT1G09100	chr1	2936528	2939326	-1	26.5
chr1	2942142	2943004	AT1G09130	chr1	2939570	2942288	-1	-285
chr1	2943455	2943563	AT1G09140	chr1	2942564	2945961	-1	2452
chr1	2945838	2946400	AT1G09150	chr1	2946229	2949159	1	-110
chr1	2949163	2949510	AT1G09155	chr1	2949676	2950989	-1	1652.5
chr1	2950035	2950132	AT1G09155	chr1	2949676	2950989	-1	905.5
chr1	2950828	2951532	AT1G09155	chr1	2949676	2950989	-1	-191
chr1	2952422	2953105	AT1G09157	chr1	2951665	2952396	-1	-367.5
chr1	2953674	2953745	AT1G09160	chr1	2952771	2955689	-1	1979.5
chr1	2953889	2953941	AT1G09160	chr1	2952771	2955689	-1	1774
chr1	2954039	2954250	AT1G09160	chr1	2952771	2955689	-1	1544.5
chr1	2955558	2955891	AT1G09160	chr1	2952771	2955689	-1	-35.5
chr1	2956044	2956212	AT1G09160	chr1	2952771	2955689	-1	-439
chr1	2956301	2956677	AT1G09160	chr1	2952771	2955689	-1	-800
chr1	2963340	2964429	AT1G09176	chr1	2964152	2964604	1	-267.5
chr1	2964568	2965095	AT1G09180	chr1	2965023	2965972	1	-191.5
chr1	2967666	2967943	AT1G09190	chr1	2966120	2967718	-1	-86.5
chr1	2971447	2971770	AT1G09195	chr1	2967940	2971498	-1	-110.5
chr1	2972114	2972967	AT1G09200	chr1	2971593	2972199	-1	-341.5
chr1	2976601	2977316	AT1G09210	chr1	2972842	2976750	-1	-208.5
chr1	2977475	2977657	AT1G09210	chr1	2972842	2976750	-1	-816
chr1	2982464	2983345	AT1G09230	chr1	2979520	2982624	-1	-280.5
chr1	2983560	2984084	AT1G09240	chr1	2984881	2986130	1	-1059
chr1	2984742	2984970	AT1G09240	chr1	2984881	2986130	1	-25
chr1	2987510	2988042	AT1G09245	chr1	2986939	2987393	-1	-383
chr1	2988180	2988390	AT1G09245	chr1	2986939	2987393	-1	-892
chr1	2988738	2988904	AT1G09250	chr1	2989378	2990357	1	-557
chr1	2989114	2989462	AT1G09250	chr1	2989378	2990357	1	-90
chr1	2990098	2990610	AT1G09250	chr1	2989378	2990357	1	976
chr1	2990648	2992168	AT1G09260	chr1	2993404	2993820	1	-1996
chr1	2994088	2994602	AT1G09270	chr1	2994369	2998222	1	-24
chr1	2994961	2995061	AT1G09270	chr1	2994369	2998222	1	642
chr1	2997998	2998139	AT1G09280	chr1	2998100	3001315	-1	3246.5
chr1	3001120	3001627	AT1G09280	chr1	2998100	3001315	-1	-58.5
chr1	3003656	3004007	AT1G09300	chr1	3003495	3008213	1	336.5
chr1	3008500	3008741	AT1G09310	chr1	3009055	3009880	1	-434.5
chr1	3008864	3009154	AT1G09310	chr1	3009055	3009880	1	-46
chr1	3009230	3009288	AT1G09310	chr1	3009055	3009880	1	204
chr1	3012276	3012737	AT1G09320	chr1	3009941	3012363	-1	-143.5
chr1	3014260	3014410	AT1G09330	chr1	3012762	3015091	-1	756
chr1	3014992	3015390	AT1G09330	chr1	3012762	3015091	-1	-100
chr1	3018117	3018586	AT1G09350	chr1	3019819	3021441	1	-1467.5
chr1	3018800	3019247	AT1G09350	chr1	3019819	3021441	1	-795.5
chr1	3019328	3019803	AT1G09350	chr1	3019819	3021441	1	-253.5
chr1	3024640	3024790	AT1G09370	chr1	3024896	3025435	1	-181
chr1	3027937	3028170	AT1G09380	chr1	3026135	3029549	-1	1495.5
chr1	3030435	3031335	AT1G09390	chr1	3031203	3033582	1	-318
chr1	3031461	3031990	AT1G09390	chr1	3031203	3033582	1	522.5
chr1	3034896	3034976	AT1G09400	chr1	3033512	3035036	-1	100
chr1	3035080	3035784	AT1G09410	chr1	3035443	3037560	1	-11
chr1	3038171	3038811	AT1G09415	chr1	3037754	3038408	-1	-83
chr1	3041685	3042105	AT1G09430	chr1	3041996	3045402	1	-101
chr1	3047451	3047778	AT1G09440	chr1	3045513	3047893	-1	278.5
chr1	3048481	3048613	AT1G09450	chr1	3049024	3053112	1	-477
chr1	3048759	3049102	AT1G09450	chr1	3049024	3053112	1	-93.5
chr1	3053080	3053450	AT1G09460	chr1	3053901	3055360	1	-636
chr1	3053505	3053561	AT1G09460	chr1	3053901	3055360	1	-368
chr1	3053671	3053818	AT1G09460	chr1	3053901	3055360	1	-156.5
chr1	3057022	3057334	AT1G09470	chr1	3055231	3057443	-1	265
chr1	3057357	3057788	AT1G09470	chr1	3055231	3057443	-1	-129.5
chr1	3058036	3058158	AT1G09480	chr1	3057975	3060661	1	122
chr1	3058232	3058545	AT1G09480	chr1	3057975	3060661	1	413.5
chr1	3058949	3059278	AT1G09480	chr1	3057975	3060661	1	1138.5
chr1	3060900	3061070	AT1G09483	chr1	3060992	3061729	-1	744
chr1	3063389	3063478	AT1G09486	chr1	3062430	3063731	-1	297.5
chr1	3063922	3064260	AT1G09490	chr1	3064124	3065937	1	-33
chr1	3065960	3066319	AT1G09500	chr1	3066699	3068598	1	-559.5
chr1	3066461	3066863	AT1G09500	chr1	3066699	3068598	1	-37
chr1	3071923	3072949	AT1G09520	chr1	3070946	3072050	-1	-386
chr1	3073080	3073257	AT1G09520	chr1	3070946	3072050	-1	-1118.5
chr1	3075359	3075859	AT1G09530	chr1	3076582	3079539	1	-973
chr1	3076457	3076726	AT1G09530	chr1	3076582	3079539	1	9.5
chr1	3079120	3080013	AT1G09530	chr1	3076582	3079539	1	2984.5
chr1	3080480	3080630	AT1G09530	chr1	3076582	3079539	1	3973
chr1	3081197	3081522	AT1G09530	chr1	3076582	3079539	1	4777.5
chr1	3082392	3082467	AT1G09540	chr1	3086159	3087912	1	-3729.5
chr1	3083469	3083540	AT1G09540	chr1	3086159	3087912	1	-2654.5
chr1	3083948	3084059	AT1G09540	chr1	3086159	3087912	1	-2155.5
chr1	3084200	3084488	AT1G09540	chr1	3086159	3087912	1	-1815
chr1	3084746	3084756	AT1G09540	chr1	3086159	3087912	1	-1408
chr1	3085084	3085213	AT1G09540	chr1	3086159	3087912	1	-1010.5
chr1	3085333	3085500	AT1G09540	chr1	3086159	3087912	1	-742.5
chr1	3085658	3085949	AT1G09540	chr1	3086159	3087912	1	-355.5
chr1	3086094	3086183	AT1G09540	chr1	3086159	3087912	1	-20.5
chr1	3093087	3094017	AT1G09560	chr1	3093839	3094864	1	-287
chr1	3094131	3094315	AT1G09560	chr1	3093839	3094864	1	384
chr1	3094800	3095093	AT1G09560	chr1	3093839	3094864	1	1107.5
chr1	3095276	3095338	AT1G09570	chr1	3095256	3100357	-1	5050
chr1	3095487	3095546	AT1G09570	chr1	3095256	3100357	-1	4840.5
chr1	3100187	3100926	AT1G09570	chr1	3095256	3100357	-1	-199.5
chr1	3101078	3101605	AT1G09570	chr1	3095256	3100357	-1	-984.5
chr1	3101707	3101762	AT1G09575	chr1	3101671	3102925	-1	1190.5
chr1	3101864	3102050	AT1G09575	chr1	3101671	3102925	-1	968
chr1	3102928	3103198	AT1G09575	chr1	3101671	3102925	-1	-138
chr1	3103200	3103370	AT1G09575	chr1	3101671	3102925	-1	-360
chr1	3104000	3104150	AT1G09580	chr1	3104588	3106290	1	-513
chr1	3104346	3104696	AT1G09580	chr1	3104588	3106290	1	-67
chr1	3106254	3106636	AT1G09590	chr1	3106502	3107772	1	-57
chr1	3107727	3108060	AT1G09600	chr1	3108617	3111318	1	-723.5
chr1	3112571	3112739	AT1G09610	chr1	3111694	3112873	1	961
chr1	3116557	3116879	AT1G09620	chr1	3112778	3116699	-1	-19
chr1	3118320	3118470	AT1G09630	chr1	3118203	3119708	-1	1313
chr1	3119589	3119999	AT1G09640	chr1	3119878	3122526	1	-84
chr1	3122167	3122542	AT1G09645	chr1	3122956	3124578	1	-601.5
chr1	3122560	3122710	AT1G09645	chr1	3122956	3124578	1	-321
chr1	3122811	3123078	AT1G09645	chr1	3122956	3124578	1	-11.5
chr1	3124280	3124569	AT1G09650	chr1	3125807	3127284	1	-1382.5
chr1	3124691	3125335	AT1G09650	chr1	3125807	3127284	1	-794
chr1	3125780	3125887	AT1G09650	chr1	3125807	3127284	1	26.5
chr1	3130868	3131745	AT1G09660	chr1	3127771	3131094	-1	-212.5
chr1	3132569	3132695	AT1G09665	chr1	3133095	3133674	1	-463
chr1	3135076	3135145	AT1G09680	chr1	3134107	3135930	-1	819.5
chr1	3135825	3136209	AT1G09680	chr1	3134107	3135930	-1	-87
chr1	3136520	3136670	AT1G09690	chr1	3136188	3137475	-1	880
chr1	3137375	3137927	AT1G09690	chr1	3136188	3137475	-1	-176
chr1	3138640	3138790	AT1G09700	chr1	3137767	3140353	-1	1638
chr1	3140120	3140358	AT1G09700	chr1	3137767	3140353	-1	114
chr1	3140524	3141052	AT1G09710	chr1	3140868	3144370	1	-80
chr1	3154224	3154697	AT1G09740	chr1	3154532	3156275	1	-71.5
chr1	3156231	3156457	AT1G09750	chr1	3157501	3159148	1	-1157
chr1	3156572	3157169	AT1G09750	chr1	3157501	3159148	1	-630.5
chr1	3157237	3157628	AT1G09750	chr1	3157501	3159148	1	-68.5
chr1	3157672	3157798	AT1G09750	chr1	3157501	3159148	1	234
chr1	3157978	3159035	AT1G09750	chr1	3157501	3159148	1	1005.5
chr1	3160963	3161054	AT1G09760	chr1	3159125	3161692	-1	683.5
chr1	3161499	3161985	AT1G09760	chr1	3159125	3161692	-1	-50
chr1	3167719	3168485	AT1G09780	chr1	3165370	3167869	-1	-233
chr1	3171029	3171075	AT1G09790	chr1	3168482	3170819	-1	-233
chr1	3171889	3172222	AT1G09794	chr1	3172108	3173463	1	-52.5
chr1	3173099	3173689	AT1G09795	chr1	3173534	3176910	1	-140
chr1	3176975	3177057	AT1G09800	chr1	3176883	3180421	-1	3405
chr1	3180049	3180650	AT1G09800	chr1	3176883	3180421	-1	71.5
chr1	3180663	3180922	AT1G09800	chr1	3176883	3180421	-1	-371.5
chr1	3181134	3181209	AT1G09810	chr1	3180936	3184224	-1	3052.5
chr1	3184060	3184620	AT1G09810	chr1	3180936	3184224	-1	-116
chr1	3185249	3185490	AT1G09810	chr1	3180936	3184224	-1	-1145.5
chr1	3186845	3187162	AT1G09812	chr1	3187817	3188580	1	-813.5
chr1	3188003	3188159	AT1G09812	chr1	3187817	3188580	1	264
chr1	3188886	3189567	AT1G09815	chr1	3189369	3190242	1	-142.5
chr1	3189861	3190215	AT1G09815	chr1	3189369	3190242	1	669
chr1	3192445	3192630	AT1G09820	chr1	3190288	3192414	-1	-123.5
chr1	3194847	3196299	AT1G09830	chr1	3192681	3195025	-1	-548
chr1	3196383	3196476	AT1G09840	chr1	3195824	3200291	-1	3861.5
chr1	3200187	3200381	AT1G09840	chr1	3195824	3200291	-1	7
chr1	3200755	3200901	AT1G09840	chr1	3195824	3200291	-1	-537
chr1	3200996	3201967	AT1G09850	chr1	3201799	3204150	1	-317.5
chr1	3205464	3205994	AT1G09870	chr1	3205741	3208598	1	-12
chr1	3211874	3212507	AT1G09880	chr1	3208828	3211653	-1	-537.5
chr1	3212729	3212962	AT1G09880	chr1	3208828	3211653	-1	-1192.5
chr1	3217613	3218171	AT1G09900	chr1	3218133	3219929	1	-241
chr1	3224415	3224669	AT1G09910	chr1	3220035	3224541	-1	-1
chr1	3226793	3227331	AT1G09920	chr1	3224684	3227070	-1	8
chr1	3227431	3227722	AT1G09920	chr1	3224684	3227070	-1	-506.5
chr1	3233120	3233270	AT1G09932	chr1	3230450	3233109	-1	-86
chr1	3233720	3233870	AT1G09932	chr1	3230450	3233109	-1	-686
chr1	3236800	3236950	AT1G09935	chr1	3234060	3235530	-1	-1345
chr1	3237095	3237130	AT1G09940	chr1	3236995	3239554	-1	2441.5
chr1	3239297	3240944	AT1G09940	chr1	3236995	3239554	-1	-566.5
chr1	3241481	3241683	AT1G09950	chr1	3240606	3241632	-1	50
chr1	3242002	3242273	AT1G09950	chr1	3240606	3241632	-1	-505.5
chr1	3242698	3243262	AT1G09960	chr1	3244213	3247200	1	-1233
chr1	3243481	3243810	AT1G09960	chr1	3244213	3247200	1	-567.5
chr1	3243884	3244242	AT1G09960	chr1	3244213	3247200	1	-150
chr1	3247756	3248159	AT1G09960	chr1	3244213	3247200	1	3744.5
chr1	3249080	3249481	AT1G09970	chr1	3252240	3255693	1	-2959.5
chr1	3250000	3250344	AT1G09970	chr1	3252240	3255693	1	-2068
chr1	3251477	3251660	AT1G09970	chr1	3252240	3255693	1	-671.5
chr1	3251660	3251832	AT1G09970	chr1	3252240	3255693	1	-494
chr1	3251894	3252333	AT1G09970	chr1	3252240	3255693	1	-126.5
chr1	3254660	3254810	AT1G09970	chr1	3252240	3255693	1	2495
chr1	3255440	3255630	AT1G09970	chr1	3252240	3255693	1	3295
chr1	3255695	3256090	AT1G09970	chr1	3252240	3255693	1	3652.5
chr1	3261315	3262075	AT1G09980	chr1	3256245	3261614	-1	-81
chr1	3262540	3262690	AT1G09995	chr1	3262265	3263612	-1	997
chr1	3263605	3264024	AT1G09995	chr1	3262265	3263612	-1	-202.5
chr1	3264540	3264775	AT1G10000	chr1	3263877	3264788	-1	130.5
chr1	3264924	3265060	AT1G10000	chr1	3263877	3264788	-1	-204
chr1	3268931	3268982	AT1G10010	chr1	3265976	3268726	1	2980.5
chr1	3268994	3269623	AT1G10020	chr1	3269604	3271987	-1	2678.5
chr1	3269667	3270219	AT1G10020	chr1	3269604	3271987	-1	2044
chr1	3270466	3270721	AT1G10020	chr1	3269604	3271987	-1	1393.5
chr1	3271830	3272204	AT1G10020	chr1	3269604	3271987	-1	-30
chr1	3272368	3272928	AT1G10020	chr1	3269604	3271987	-1	-661
chr1	3272985	3274047	AT1G10030	chr1	3273825	3275837	1	-309
chr1	3278543	3279043	AT1G10040	chr1	3275891	3278697	-1	-96
chr1	3283640	3284551	AT1G10060	chr1	3284239	3287107	1	-143.5
chr1	3284589	3284814	AT1G10060	chr1	3284239	3287107	1	462.5
chr1	3286960	3288182	AT1G10070	chr1	3288087	3290471	1	-516
chr1	3288738	3288777	AT1G10070	chr1	3288087	3290471	1	670.5
chr1	3289180	3289240	AT1G10070	chr1	3288087	3290471	1	1123
chr1	3290340	3290763	AT1G10090	chr1	3290311	3296198	-1	5646.5
chr1	3291277	3291311	AT1G10090	chr1	3290311	3296198	-1	4904
chr1	3296041	3296852	AT1G10090	chr1	3290311	3296198	-1	-248.5
chr1	3297138	3297390	AT1G10090	chr1	3290311	3296198	-1	-1066
chr1	3297428	3297491	AT1G10095	chr1	3297324	3300443	-1	2983.5
chr1	3300471	3300697	AT1G10095	chr1	3297324	3300443	-1	-141
chr1	3301420	3301570	AT1G10100	chr1	3300697	3301489	-1	-6
chr1	3301975	3302753	AT1G10110	chr1	3302742	3304092	1	-378
chr1	3303778	3303850	AT1G10110	chr1	3302742	3304092	1	1072
chr1	3305826	3306018	AT1G10120	chr1	3304039	3306824	-1	902
chr1	3306054	3306540	AT1G10120	chr1	3304039	3306824	-1	527
chr1	3306916	3307110	AT1G10120	chr1	3304039	3306824	-1	-189
chr1	3307360	3307704	AT1G10120	chr1	3304039	3306824	-1	-708
chr1	3308438	3308593	AT1G10120	chr1	3304039	3306824	-1	-1691.5
chr1	3308886	3308922	AT1G10130	chr1	3310930	3322213	1	-2026
chr1	3308940	3309093	AT1G10130	chr1	3310930	3322213	1	-1913.5
chr1	3309465	3309492	AT1G10130	chr1	3310930	3322213	1	-1451.5
chr1	3309735	3310192	AT1G10130	chr1	3310930	3322213	1	-966.5
chr1	3310405	3310783	AT1G10130	chr1	3310930	3322213	1	-336
chr1	3310824	3311070	AT1G10130	chr1	3310930	3322213	1	17
chr1	3322360	3322590	AT1G10140	chr1	3322802	3323548	-1	1073
chr1	3323429	3323487	AT1G10140	chr1	3322802	3323548	-1	90
chr1	3323533	3324149	AT1G10140	chr1	3322802	3323548	-1	-293
chr1	3324307	3326075	AT1G10150	chr1	3325824	3327614	1	-633
chr1	3327640	3328722	AT1G10155	chr1	3327637	3328448	-1	267
chr1	3328837	3329117	AT1G10160	chr1	3328971	3333470	1	6
[truncated: 60,284 more rows]

## Sheet: S3_ChIP
ChIP sites				Nearest gene
Chromosome	Start	End	TF	Gene	Chromosome	Start	End	Strand	Distance
chr1	2925	3395	AT5G13790	AT1G01010	chr1	3631	5899	1	-471
chr1	8089	8559	AT5G13790	AT1G01020	chr1	5928	8737	-1	413
chr1	8141	8611	AT1G24260	AT1G01020	chr1	5928	8737	-1	361
chr1	8147	8600	AT5G20240	AT1G01020	chr1	5928	8737	-1	363.5
chr1	8219	8508	AT1G77080	AT1G01020	chr1	5928	8737	-1	373.5
chr1	8220	8535	AT1G69120	AT1G01020	chr1	5928	8737	-1	359.5
chr1	8227	8630	AT3G54340	AT1G01020	chr1	5928	8737	-1	308.5
chr1	11125	11477	AT1G69120	AT1G01030	chr1	11649	13714	-1	2413
chr1	11161	11440	AT5G20240	AT1G01030	chr1	11649	13714	-1	2413.5
chr1	12042	12345	AT5G20240	AT1G01030	chr1	11649	13714	-1	1520.5
chr1	13586	13831	AT5G24470	AT1G01030	chr1	11649	13714	-1	5.5
chr1	16544	16979	AT1G24260	AT1G01030	chr1	11649	13714	-1	-3047.5
chr1	16549	16942	AT1G69120	AT1G01030	chr1	11649	13714	-1	-3031.5
chr1	16609	16836	AT5G24470	AT1G01030	chr1	11649	13714	-1	-3008.5
chr1	18730	19197	AT3G27920	AT1G01040	chr1	23146	31227	1	-4182.5
chr1	20690	21160	AT4G36920	AT1G01040	chr1	23146	31227	1	-2221
chr1	20793	21113	AT3G22170	AT1G01040	chr1	23146	31227	1	-2193
chr1	20850	21309	AT3G54990	AT1G01040	chr1	23146	31227	1	-2066.5
chr1	20864	21334	AT5G24470	AT1G01040	chr1	23146	31227	1	-2047
chr1	20948	21418	AT5G13790	AT1G01040	chr1	23146	31227	1	-1963
chr1	21051	21238	AT5G02810	AT1G01040	chr1	23146	31227	1	-2001.5
chr1	37748	38218	AT5G02810	AT1G01060	chr1	33379	37871	-1	-112
chr1	37776	38246	AT5G24470	AT1G01060	chr1	33379	37871	-1	-140
chr1	37883	38214	AT5G20240	AT1G01060	chr1	33379	37871	-1	-177.5
chr1	37909	38234	AT3G54340	AT1G01060	chr1	33379	37871	-1	-200.5
chr1	37926	38217	AT2G43010	AT1G01060	chr1	33379	37871	-1	-200.5
chr1	37927	38200	AT5G61380	AT1G01060	chr1	33379	37871	-1	-192.5
chr1	38039	38312	AT1G19350	AT1G01060	chr1	33379	37871	-1	-304.5
chr1	41890	42360	AT5G13790	AT1G01070	chr1	38752	40944	-1	-1181
chr1	48083	48424	AT5G41315	AT1G01090	chr1	47485	49286	-1	1032.5
chr1	48286	48616	AT3G54340	AT1G01090	chr1	47485	49286	-1	835
chr1	51285	51589	AT3G59060	AT1G01100	chr1	50075	51199	-1	-238
chr1	51295	51536	AT5G24470	AT1G01100	chr1	50075	51199	-1	-216.5
chr1	51325	51508	AT2G43010	AT1G01100	chr1	50075	51199	-1	-217.5
chr1	51352	51505	AT1G09530	AT1G01100	chr1	50075	51199	-1	-229.5
chr1	54724	55179	AT1G69120	AT1G01115	chr1	56624	56740	1	-1672.5
chr1	54791	55130	AT5G20240	AT1G01115	chr1	56624	56740	1	-1663.5
chr1	54815	55126	AT3G54340	AT1G01115	chr1	56624	56740	1	-1653.5
chr1	55209	55621	AT5G13790	AT1G01115	chr1	56624	56740	1	-1209
chr1	55352	55702	AT5G24470	AT1G01115	chr1	56624	56740	1	-1097
chr1	57022	57244	AT1G69120	AT1G01115	chr1	56624	56740	1	509
chr1	57285	57698	AT5G13790	AT1G01120	chr1	57269	59167	-1	1675.5
chr1	57954	58164	AT3G22170	AT1G01120	chr1	57269	59167	-1	1108
chr1	60179	60649	AT5G13790	AT1G01120	chr1	57269	59167	-1	-1247
chr1	60215	60559	AT4G36920	AT1G01120	chr1	57269	59167	-1	-1220
chr1	60745	61005	AT1G24260	AT1G01120	chr1	57269	59167	-1	-1708
chr1	61177	61445	AT1G24260	AT1G01120	chr1	57269	59167	-1	-2144
chr1	61432	61843	AT1G69120	AT1G01130	chr1	61905	63811	-1	2173.5
chr1	63506	63915	AT5G24470	AT1G01130	chr1	61905	63811	-1	100.5
chr1	63727	64197	AT5G20240	AT1G01130	chr1	61905	63811	-1	-151
chr1	63823	64293	AT3G54340	AT1G01130	chr1	61905	63811	-1	-247
chr1	65305	65732	AT3G54340	AT1G01140	chr1	64166	67625	-1	2106.5
chr1	67442	67826	AT5G24470	AT1G01140	chr1	64166	67625	-1	-9
chr1	67482	67839	AT3G22170	AT1G01140	chr1	64166	67625	-1	-35.5
chr1	68147	68617	AT5G13790	AT1G01140	chr1	64166	67625	-1	-757
chr1	68388	68732	AT1G69120	AT1G01140	chr1	64166	67625	-1	-935
chr1	72043	72427	AT1G77080	AT1G01150	chr1	70115	72138	-1	-97
chr1	72092	72469	AT2G22540	AT1G01160	chr1	72339	74096	1	-58.5
chr1	72092	72469	AT2G22540	AT1G01160	chr1	72339	74096	1	-58.5
chr1	72148	72391	AT2G45660	AT1G01160	chr1	72339	74096	1	-69.5
chr1	72180	72322	AT5G10140	AT1G01160	chr1	72339	74096	1	-88
chr1	73547	73753	AT5G24470	AT1G01170	chr1	73931	74737	-1	1087
chr1	73647	74092	AT3G27920	AT1G01170	chr1	73931	74737	-1	867.5
chr1	74069	74264	AT5G61850	AT1G01170	chr1	73931	74737	-1	570.5
chr1	74987	75457	AT5G13790	AT1G01180	chr1	75583	76758	1	-361
chr1	76068	76265	AT3G22170	AT1G01180	chr1	75583	76758	1	583.5
chr1	76327	76671	AT5G61850	AT1G01180	chr1	75583	76758	1	916
chr1	77614	78084	AT5G13790	AT1G01183	chr1	78932	79032	-1	1183
chr1	79372	79842	AT5G13790	AT1G01183	chr1	78932	79032	-1	-575
chr1	79474	79832	AT1G69120	AT1G01183	chr1	78932	79032	-1	-621
chr1	83275	83529	AT5G24470	AT1G01190	chr1	83045	84864	-1	1462
chr1	84504	84841	AT5G20240	AT1G01190	chr1	83045	84864	-1	191.5
chr1	84588	85058	AT5G13790	AT1G01190	chr1	83045	84864	-1	41
chr1	84606	84895	AT3G54340	AT1G01190	chr1	83045	84864	-1	113.5
chr1	88630	88709	AT3G20770	AT1G01210	chr1	88898	89745	1	-228.5
chr1	91331	91565	AT5G20240	AT1G01220	chr1	91376	95651	1	72
chr1	94898	95157	AT3G54340	AT1G01225	chr1	95987	97407	1	-959.5
chr1	95242	95513	AT5G41315	AT1G01225	chr1	95987	97407	1	-609.5
chr1	95856	96120	AT5G20240	AT1G01225	chr1	95987	97407	1	1
chr1	99718	99936	AT5G24470	AT1G01240	chr1	99894	101834	1	-67
chr1	102686	103020	AT1G69120	AT1G01250	chr1	104491	105330	-1	2477
chr1	102698	103082	AT1G24260	AT1G01250	chr1	104491	105330	-1	2440
chr1	102760	103022	AT5G24470	AT1G01250	chr1	104491	105330	-1	2439
chr1	103691	103962	AT5G13790	AT1G01250	chr1	104491	105330	-1	1503.5
chr1	104644	104984	AT5G24470	AT1G01250	chr1	104491	105330	-1	516
chr1	105670	106048	AT1G24260	AT1G01250	chr1	104491	105330	-1	-529
chr1	105707	106037	AT1G69120	AT1G01250	chr1	104491	105330	-1	-542
chr1	107488	107818	AT1G19350	AT1G01260	chr1	108946	111609	1	-1293
chr1	107594	107742	AT1G09530	AT1G01260	chr1	108946	111609	1	-1278
chr1	107639	107956	AT5G24470	AT1G01260	chr1	108946	111609	1	-1148.5
chr1	107742	107959	AT2G43010	AT1G01260	chr1	108946	111609	1	-1095.5
chr1	107746	108216	AT5G13790	AT1G01260	chr1	108946	111609	1	-965
chr1	107888	108289	AT4G36920	AT1G01260	chr1	108946	111609	1	-857.5
chr1	108133	108423	AT3G59060	AT1G01260	chr1	108946	111609	1	-668
chr1	108170	108384	AT2G43010	AT1G01260	chr1	108946	111609	1	-669
chr1	108176	108354	AT5G24470	AT1G01260	chr1	108946	111609	1	-681
chr1	108178	108370	AT1G09530	AT1G01260	chr1	108946	111609	1	-672
chr1	112236	112706	AT5G13790	AT1G01280	chr1	112263	113947	1	208
chr1	112294	112692	AT5G20240	AT1G01280	chr1	112263	113947	1	230
chr1	115646	116037	AT1G69120	AT1G01300	chr1	116943	118764	1	-1101.5
chr1	116074	116375	AT1G24260	AT1G01300	chr1	116943	118764	1	-718.5
chr1	116380	116850	AT5G13790	AT1G01300	chr1	116943	118764	1	-328
chr1	116709	117179	AT4G36920	AT1G01300	chr1	116943	118764	1	1
chr1	117275	117639	AT3G22170	AT1G01300	chr1	116943	118764	1	514
chr1	118232	118702	AT5G13790	AT1G01305	chr1	119397	119997	1	-930
chr1	118288	118612	AT5G24470	AT1G01305	chr1	119397	119997	1	-947
chr1	118322	118585	AT5G20240	AT1G01305	chr1	119397	119997	1	-943.5
chr1	118429	118781	AT4G36920	AT1G01305	chr1	119397	119997	1	-792
chr1	118434	118683	AT1G24260	AT1G01305	chr1	119397	119997	1	-838.5
chr1	120374	120822	AT3G22170	AT1G01310	chr1	120154	121130	1	444
chr1	120393	120642	AT5G20240	AT1G01310	chr1	120154	121130	1	363.5
chr1	120456	120830	AT3G54340	AT1G01310	chr1	120154	121130	1	489
chr1	120475	120945	AT1G19350	AT1G01310	chr1	120154	121130	1	556
chr1	120516	120986	AT5G24470	AT1G01310	chr1	120154	121130	1	597
chr1	120533	120938	AT5G02810	AT1G01310	chr1	120154	121130	1	581.5
chr1	120546	120909	AT5G07310	AT1G01310	chr1	120154	121130	1	573.5
chr1	121675	122145	AT5G24470	AT1G01320	chr1	121067	130577	-1	8667
chr1	121736	122030	AT5G20240	AT1G01320	chr1	121067	130577	-1	8694
chr1	128070	128503	AT5G24470	AT1G01320	chr1	121067	130577	-1	2290.5
chr1	128296	128551	AT5G07310	AT1G01320	chr1	121067	130577	-1	2153.5
chr1	128396	128866	AT5G13790	AT1G01320	chr1	121067	130577	-1	1946
chr1	128400	128776	AT1G24260	AT1G01320	chr1	121067	130577	-1	1989
chr1	128403	128836	AT3G54340	AT1G01320	chr1	121067	130577	-1	1957.5
chr1	128437	128905	AT5G20240	AT1G01320	chr1	121067	130577	-1	1906
chr1	128453	128837	AT1G69120	AT1G01320	chr1	121067	130577	-1	1932
chr1	130484	130954	AT5G13790	AT1G01320	chr1	121067	130577	-1	-142
chr1	130505	130940	AT1G69120	AT1G01320	chr1	121067	130577	-1	-145.5
chr1	130560	130932	AT5G20240	AT1G01320	chr1	121067	130577	-1	-169
chr1	130566	130950	AT1G24260	AT1G01320	chr1	121067	130577	-1	-181
chr1	131147	131425	AT5G24470	AT1G01320	chr1	121067	130577	-1	-709
chr1	131178	131430	AT2G43010	AT1G01320	chr1	121067	130577	-1	-727
chr1	131219	131373	AT5G02810	AT1G01320	chr1	121067	130577	-1	-719
chr1	135779	136117	AT5G13790	AT1G01340	chr1	132328	135831	-1	-117
chr1	140210	140680	AT5G13790	AT1G01360	chr1	141971	143183	1	-1526
chr1	140217	140663	AT1G69120	AT1G01360	chr1	141971	143183	1	-1531
chr1	140277	140690	AT5G20240	AT1G01360	chr1	141971	143183	1	-1487.5
chr1	140325	140605	AT5G24470	AT1G01360	chr1	141971	143183	1	-1506
chr1	140340	140689	AT3G54340	AT1G01360	chr1	141971	143183	1	-1456.5
chr1	140358	140547	AT5G02810	AT1G01360	chr1	141971	143183	1	-1518.5
chr1	145981	146451	AT5G13790	AT1G01380	chr1	147153	147942	1	-937
chr1	146155	146456	AT2G43010	AT1G01380	chr1	147153	147942	1	-847.5
chr1	146521	146938	AT5G41315	AT1G01380	chr1	147153	147942	1	-423.5
chr1	147732	148202	AT5G41315	AT1G01380	chr1	147153	147942	1	814
chr1	148500	148760	AT3G54340	AT1G01390	chr1	148120	149806	-1	1176
chr1	149722	150120	AT2G43010	AT1G01390	chr1	148120	149806	-1	-115
chr1	156295	156765	AT5G13790	AT1G01420	chr1	154492	156011	-1	-519
chr1	156303	156741	AT1G24260	AT1G01420	chr1	154492	156011	-1	-511
chr1	156306	156729	AT1G69120	AT1G01420	chr1	154492	156011	-1	-506.5
chr1	156485	156955	AT4G36920	AT1G01420	chr1	154492	156011	-1	-709
chr1	156528	156924	AT5G20240	AT1G01420	chr1	154492	156011	-1	-715
chr1	156583	157023	AT5G24470	AT1G01420	chr1	154492	156011	-1	-792
chr1	157306	157594	AT5G20240	AT1G01430	chr1	156801	158655	-1	1205
chr1	158360	158772	AT5G13790	AT1G01430	chr1	156801	158655	-1	89
chr1	158880	159216	AT1G24260	AT1G01430	chr1	156801	158655	-1	-393
chr1	159404	159598	AT5G24470	AT1G01430	chr1	156801	158655	-1	-846
chr1	159407	159624	AT2G43010	AT1G01430	chr1	156801	158655	-1	-860.5
chr1	159458	159865	AT5G13790	AT1G01430	chr1	156801	158655	-1	-1006.5
chr1	161317	161646	AT3G54340	AT1G01440	chr1	159856	162572	-1	1090.5
chr1	162518	162921	AT5G13790	AT1G01440	chr1	159856	162572	-1	-147.5
chr1	163558	163885	AT3G54340	AT1G01448	chr1	163419	166239	1	302.5
chr1	163604	163907	AT5G20240	AT1G01448	chr1	163419	166239	1	336.5
chr1	165096	165413	AT3G54340	AT1G01450	chr1	164105	165517	-1	262.5
chr1	167112	167361	AT5G20240	AT1G01453	chr1	166589	167842	-1	605.5
chr1	167310	167618	AT3G27920	AT1G01453	chr1	166589	167842	-1	378
chr1	167986	168456	AT5G13790	AT1G01453	chr1	166589	167842	-1	-379
chr1	172863	173175	AT4G36920	AT1G01470	chr1	172146	172948	-1	-71
chr1	173098	173520	AT1G24260	AT1G01471	chr1	173251	173466	1	58
chr1	173157	173627	AT5G13790	AT1G01471	chr1	173251	173466	1	141
chr1	173215	173365	AT2G43010	AT1G01471	chr1	173251	173466	1	39
chr1	173227	173529	AT1G19350	AT1G01471	chr1	173251	173466	1	127
chr1	173234	173375	AT1G09530	AT1G01471	chr1	173251	173466	1	53.5
chr1	173239	173641	AT3G22170	AT1G01471	chr1	173251	173466	1	189
chr1	173298	173673	AT5G24470	AT1G01471	chr1	173251	173466	1	234.5
chr1	173325	173662	AT3G59060	AT1G01471	chr1	173251	173466	1	242.5
chr1	173330	173465	AT5G02810	AT1G01471	chr1	173251	173466	1	146.5
chr1	173489	173638	AT2G43010	AT1G01471	chr1	173251	173466	1	312.5
chr1	174534	174863	AT5G07310	AT1G01480	chr1	175782	178400	1	-1083.5
chr1	175558	175909	AT5G13790	AT1G01480	chr1	175782	178400	1	-48.5
chr1	176908	177289	AT5G24470	AT1G01480	chr1	175782	178400	1	1316.5
chr1	176999	177469	AT1G19350	AT1G01480	chr1	175782	178400	1	1452
chr1	177017	177139	AT5G02810	AT1G01480	chr1	175782	178400	1	1296
chr1	179124	179594	AT5G13790	AT1G01490	chr1	180059	182358	-1	2999
chr1	179305	179554	AT1G24260	AT1G01490	chr1	180059	182358	-1	2928.5
chr1	179307	179603	AT1G69120	AT1G01490	chr1	180059	182358	-1	2903
chr1	180425	180848	AT5G41315	AT1G01490	chr1	180059	182358	-1	1721.5
chr1	180861	181235	AT1G69120	AT1G01490	chr1	180059	182358	-1	1310
chr1	181688	181953	AT1G24260	AT1G01490	chr1	180059	182358	-1	537.5
chr1	182080	182419	AT3G26790	AT1G01490	chr1	180059	182358	-1	108.5
chr1	182183	182538	AT5G20240	AT1G01490	chr1	180059	182358	-1	-2.5
chr1	182183	182653	AT5G13790	AT1G01490	chr1	180059	182358	-1	-60
chr1	182199	182597	AT1G69120	AT1G01490	chr1	180059	182358	-1	-40
chr1	182261	182600	AT3G22170	AT1G01490	chr1	180059	182358	-1	-72.5
chr1	182275	182589	AT5G24470	AT1G01490	chr1	180059	182358	-1	-74
chr1	182330	182622	AT5G61850	AT1G01490	chr1	180059	182358	-1	-118
chr1	182332	182530	AT2G43010	AT1G01490	chr1	180059	182358	-1	-73
chr1	182336	182537	AT5G02810	AT1G01490	chr1	180059	182358	-1	-78.5
chr1	182375	182740	AT1G24260	AT1G01490	chr1	180059	182358	-1	-199.5
chr1	183231	183692	AT5G24470	AT1G01490	chr1	180059	182358	-1	-1103.5
chr1	183242	183592	AT2G43010	AT1G01490	chr1	180059	182358	-1	-1059
chr1	183243	183638	AT3G22170	AT1G01490	chr1	180059	182358	-1	-1082.5
chr1	183252	183722	AT5G13790	AT1G01490	chr1	180059	182358	-1	-1129
chr1	183274	183381	AT3G20770	AT1G01490	chr1	180059	182358	-1	-969.5
chr1	183306	183737	AT1G69120	AT1G01490	chr1	180059	182358	-1	-1163.5
chr1	183357	183593	AT5G20240	AT1G01490	chr1	180059	182358	-1	-1117
chr1	183358	183650	AT5G02810	AT1G01490	chr1	180059	182358	-1	-1146
chr1	183536	183613	AT3G20770	AT1G01490	chr1	180059	182358	-1	-1216.5
chr1	184300	184549	AT1G24260	AT1G01500	chr1	185133	186923	1	-708.5
chr1	184501	184971	AT5G13790	AT1G01500	chr1	185133	186923	1	-397
chr1	184839	185069	AT5G24470	AT1G01500	chr1	185133	186923	1	-179
chr1	185414	185802	AT3G54340	AT1G01500	chr1	185133	186923	1	475
chr1	190201	190617	AT5G24470	AT1G01520	chr1	190596	192139	1	-187
chr1	190214	190595	AT5G20240	AT1G01520	chr1	190596	192139	1	-191.5
chr1	190219	190594	AT5G02810	AT1G01520	chr1	190596	192139	1	-189.5
chr1	190235	190635	AT3G54340	AT1G01520	chr1	190596	192139	1	-161
chr1	190297	190748	AT1G19350	AT1G01520	chr1	190596	192139	1	-73.5
chr1	190320	190478	AT5G61380	AT1G01520	chr1	190596	192139	1	-197
chr1	191042	191512	AT5G13790	AT1G01520	chr1	190596	192139	1	681
chr1	191080	191399	AT3G54340	AT1G01520	chr1	190596	192139	1	643.5
chr1	191115	191362	AT5G20240	AT1G01520	chr1	190596	192139	1	642.5
chr1	194707	195177	AT1G24260	AT1G01540	chr1	195780	198684	1	-838
chr1	194785	195018	AT5G20240	AT1G01540	chr1	195780	198684	1	-878.5
chr1	194799	195122	AT1G69120	AT1G01540	chr1	195780	198684	1	-819.5
chr1	194890	195342	AT4G36920	AT1G01540	chr1	195780	198684	1	-664
chr1	195404	195874	AT1G24260	AT1G01540	chr1	195780	198684	1	-141
chr1	195510	195980	AT5G13790	AT1G01540	chr1	195780	198684	1	-35
chr1	195539	195792	AT5G20240	AT1G01540	chr1	195780	198684	1	-114.5
chr1	195561	195809	AT5G24470	AT1G01540	chr1	195780	198684	1	-95
chr1	196199	196386	AT5G24470	AT1G01540	chr1	195780	198684	1	512.5
chr1	198417	198823	AT1G24260	AT1G01550	chr1	199639	201775	1	-1019
chr1	198505	198752	AT5G24470	AT1G01550	chr1	199639	201775	1	-1010.5
chr1	198530	198675	AT5G02810	AT1G01550	chr1	199639	201775	1	-1036.5
chr1	198531	198783	AT3G59060	AT1G01550	chr1	199639	201775	1	-982
chr1	198547	198707	AT2G43010	AT1G01550	chr1	199639	201775	1	-1012
chr1	199287	199757	AT5G13790	AT1G01550	chr1	199639	201775	1	-117
chr1	199296	199654	AT5G07310	AT1G01550	chr1	199639	201775	1	-164
chr1	199297	199683	AT4G36920	AT1G01550	chr1	199639	201775	1	-149
chr1	199386	199747	AT5G24470	AT1G01550	chr1	199639	201775	1	-72.5
chr1	199441	199832	AT3G54340	AT1G01550	chr1	199639	201775	1	-2.5
chr1	199468	199639	AT5G02810	AT1G01550	chr1	199639	201775	1	-85.5
chr1	199500	199758	AT5G20240	AT1G01550	chr1	199639	201775	1	-10
chr1	199512	199599	AT5G61380	AT1G01550	chr1	199639	201775	1	-83.5
chr1	201159	201480	AT5G24470	AT1G01560	chr1	202136	204335	1	-816.5
chr1	201970	202272	AT5G24470	AT1G01560	chr1	202136	204335	1	-15
chr1	206749	207175	AT5G24470	AT1G01570	chr1	205176	207435	1	1786
chr1	206766	207109	AT5G02810	AT1G01570	chr1	205176	207435	1	1761.5
chr1	206801	207231	AT3G22170	AT1G01570	chr1	205176	207435	1	1840
chr1	206831	207183	AT5G20240	AT1G01570	chr1	205176	207435	1	1831
chr1	206873	207236	AT3G59060	AT1G01570	chr1	205176	207435	1	1878.5
chr1	206998	207172	AT5G61380	AT1G01570	chr1	205176	207435	1	1909
chr1	207624	207893	AT4G36920	AT1G01580	chr1	209395	213041	1	-1636.5
chr1	207698	208075	AT1G69120	AT1G01580	chr1	209395	213041	1	-1508.5
chr1	207707	207857	AT2G43010	AT1G01580	chr1	209395	213041	1	-1613
chr1	207715	208158	AT5G13790	AT1G01580	chr1	209395	213041	1	-1458.5
chr1	207722	208061	AT5G24470	AT1G01580	chr1	209395	213041	1	-1503.5
chr1	207788	207999	AT5G02810	AT1G01580	chr1	209395	213041	1	-1501.5
chr1	210484	210830	AT5G24470	AT1G01580	chr1	209395	213041	1	1262
chr1	210589	210846	AT5G20240	AT1G01580	chr1	209395	213041	1	1322.5
chr1	210718	211040	AT5G13790	AT1G01580	chr1	209395	213041	1	1484
chr1	215159	215497	AT1G24260	AT1G01590	chr1	214229	217304	1	1099
chr1	217890	218252	AT5G13790	AT1G01600	chr1	218994	221286	1	-923
chr1	218695	218973	AT1G24260	AT1G01600	chr1	218994	221286	1	-160
chr1	218862	219185	AT5G20240	AT1G01600	chr1	218994	221286	1	29.5
chr1	219228	219520	AT5G24470	AT1G01600	chr1	218994	221286	1	380
chr1	219975	220442	AT5G24470	AT1G01600	chr1	218994	221286	1	1214.5
chr1	220057	220501	AT5G20240	AT1G01600	chr1	218994	221286	1	1285
chr1	220078	220480	AT3G54340	AT1G01600	chr1	218994	221286	1	1285
chr1	220211	220421	AT5G02810	AT1G01600	chr1	218994	221286	1	1322
chr1	220262	220508	AT3G22170	AT1G01600	chr1	218994	221286	1	1391
chr1	222757	223016	AT3G54340	AT1G01610	chr1	221691	224340	-1	1453.5
chr1	225517	225662	AT5G02810	AT1G01610	chr1	221691	224340	-1	-1249.5
chr1	225770	226240	AT5G13790	AT1G01620	chr1	225665	227302	-1	1297
chr1	225936	226215	AT1G24260	AT1G01620	chr1	225665	227302	-1	1226.5
chr1	226030	226300	AT5G24470	AT1G01620	chr1	225665	227302	-1	1137
chr1	226316	226505	AT3G22170	AT1G01620	chr1	225665	227302	-1	891.5
chr1	226955	227286	AT5G20240	AT1G01620	chr1	225665	227302	-1	181.5
chr1	227138	227319	AT5G61850	AT1G01620	chr1	225665	227302	-1	73.5
chr1	227211	227681	AT5G13790	AT1G01620	chr1	225665	227302	-1	-144
chr1	227518	227929	AT1G24260	AT1G01620	chr1	225665	227302	-1	-421.5
chr1	227551	227780	AT5G61850	AT1G01620	chr1	225665	227302	-1	-363.5
chr1	227855	228002	AT2G43010	AT1G01620	chr1	225665	227302	-1	-626.5
chr1	228064	228424	AT5G20240	AT1G01630	chr1	229013	230917	1	-769
chr1	228173	228438	AT1G24260	AT1G01630	chr1	229013	230917	1	-707.5
chr1	228187	228657	AT1G69120	AT1G01630	chr1	229013	230917	1	-591
chr1	228210	228473	AT5G24470	AT1G01630	chr1	229013	230917	1	-671.5
chr1	228249	228456	AT5G02810	AT1G01630	chr1	229013	230917	1	-660.5
chr1	228255	228433	AT2G43010	AT1G01630	chr1	229013	230917	1	-669
chr1	228325	228389	AT5G61380	AT1G01630	chr1	229013	230917	1	-656
chr1	228607	228741	AT3G20770	AT1G01630	chr1	229013	230917	1	-339
chr1	228694	228953	AT3G22170	AT1G01630	chr1	229013	230917	1	-189.5
chr1	233433	233798	AT3G27920	AT1G01650	chr1	232841	237817	-1	4201.5
chr1	237605	238075	AT5G13790	AT1G01650	chr1	232841	237817	-1	-23
chr1	237691	238056	AT5G20240	AT1G01650	chr1	232841	237817	-1	-56.5
chr1	237704	238099	AT3G54340	AT1G01650	chr1	232841	237817	-1	-84.5
chr1	237762	238025	AT5G24470	AT1G01650	chr1	232841	237817	-1	-76.5
chr1	237763	238100	AT3G22170	AT1G01650	chr1	232841	237817	-1	-114.5
chr1	237837	238115	AT1G24260	AT1G01650	chr1	232841	237817	-1	-159
chr1	239444	239648	AT3G22170	AT1G01650	chr1	232841	237817	-1	-1729
chr1	239549	239919	AT5G13790	AT1G01650	chr1	232841	237817	-1	-1917
chr1	239633	239929	AT2G43010	AT1G01650	chr1	232841	237817	-1	-1964
chr1	239649	239961	AT5G24470	AT1G01650	chr1	232841	237817	-1	-1988
chr1	239654	240047	AT1G24260	AT1G01650	chr1	232841	237817	-1	-2033.5
chr1	239672	240019	AT1G19350	AT1G01650	chr1	232841	237817	-1	-2028.5
chr1	239705	239897	AT1G09530	AT1G01650	chr1	232841	237817	-1	-1984
chr1	239725	239958	AT1G69120	AT1G01650	chr1	232841	237817	-1	-2024.5
chr1	245874	246091	AT5G61850	AT1G01670	chr1	242843	245988	-1	5.5
chr1	250332	250606	AT3G27920	AT1G01690	chr1	249141	252462	1	1328
chr1	254659	254800	AT1G09530	AT1G01695	chr1	252947	254495	1	1782.5
chr1	262598	262942	AT5G13790	AT1G01710	chr1	262828	267771	1	-58
chr1	266341	266550	AT5G24470	AT1G01720	chr1	268330	269819	1	-1884.5
chr1	267912	268251	AT5G61850	AT1G01720	chr1	268330	269819	1	-248.5
chr1	267997	268390	AT5G24470	AT1G01720	chr1	268330	269819	1	-136.5
chr1	268025	268410	AT1G19350	AT1G01720	chr1	268330	269819	1	-112.5
chr1	268029	268434	AT5G20240	AT1G01720	chr1	268330	269819	1	-98.5
chr1	268050	268401	AT5G02810	AT1G01720	chr1	268330	269819	1	-104.5
chr1	268100	268336	AT2G43010	AT1G01720	chr1	268330	269819	1	-112
chr1	268248	268596	AT3G54340	AT1G01720	chr1	268330	269819	1	92
chr1	268495	268827	AT5G24470	AT1G01720	chr1	268330	269819	1	331
chr1	268512	268594	AT5G61380	AT1G01720	chr1	268330	269819	1	223
chr1	269200	269597	AT5G24470	AT1G01720	chr1	268330	269819	1	1068.5
chr1	269471	269941	AT3G54340	AT1G01725	chr1	269792	270775	-1	1069
chr1	269537	270007	AT5G20240	AT1G01725	chr1	269792	270775	-1	1003
chr1	269668	270138	AT5G13790	AT1G01725	chr1	269792	270775	-1	872
chr1	269690	269946	AT1G69120	AT1G01725	chr1	269792	270775	-1	957
chr1	269727	269964	AT3G22170	AT1G01725	chr1	269792	270775	-1	929.5
chr1	270016	270375	AT4G36920	AT1G01725	chr1	269792	270775	-1	579.5
chr1	270596	270888	AT5G24470	AT1G01725	chr1	269792	270775	-1	33
chr1	272031	272388	AT3G54340	AT1G01730	chr1	270956	272061	1	1253.5
chr1	272133	272405	AT5G20240	AT1G01740	chr1	272111	274569	-1	2300
chr1	289780	290107	AT3G54340	AT1G01800	chr1	293342	295040	1	-3398.5
chr1	291209	291679	AT5G13790	AT1G01800	chr1	293342	295040	1	-1898
chr1	291639	291888	AT1G24260	AT1G01800	chr1	293342	295040	1	-1578.5
chr1	293056	293443	AT5G13790	AT1G01800	chr1	293342	295040	1	-92.5
chr1	295126	295331	AT5G24470	AT1G01810	chr1	295221	295859	1	7.5
chr1	295196	295418	AT5G07310	AT1G01810	chr1	295221	295859	1	86
chr1	299083	299361	AT3G54340	AT1G01830	chr1	298535	302315	-1	3093
chr1	300928	301350	AT1G24260	AT1G01830	chr1	298535	302315	-1	1176
chr1	301022	301255	AT5G24470	AT1G01830	chr1	298535	302315	-1	1176.5
chr1	302457	302689	AT5G24470	AT1G01830	chr1	298535	302315	-1	-258
chr1	302541	302731	AT2G43010	AT1G01830	chr1	298535	302315	-1	-321
chr1	302643	302873	AT3G22170	AT1G01830	chr1	298535	302315	-1	-443
chr1	302831	303243	AT1G24260	AT1G01840	chr1	303537	304358	1	-500
chr1	303512	303697	AT5G24470	AT1G01840	chr1	303537	304358	1	67.5
chr1	306075	306354	AT5G20240	AT1G01860	chr1	304133	306287	-1	72.5
chr1	308879	309217	AT5G20240	AT1G01880	chr1	306480	309109	-1	61
chr1	308894	309235	AT3G54340	AT1G01880	chr1	306480	309109	-1	44.5
chr1	308955	309364	AT5G13790	AT1G01880	chr1	306480	309109	-1	-50.5
chr1	310112	310484	AT1G24260	AT1G01900	chr1	310316	313130	1	-18
chr1	312084	312386	AT3G27920	AT1G01900	chr1	310316	313130	1	1919
chr1	314493	314765	AT3G54340	AT1G01910	chr1	313101	315902	-1	1273
chr1	325014	325306	AT3G54340	AT1G01950	chr1	325379	330619	1	-219
chr1	325042	325363	AT5G24470	AT1G01950	chr1	325379	330619	1	-176.5
chr1	325064	325290	AT5G20240	AT1G01950	chr1	325379	330619	1	-202
chr1	325157	325365	AT2G43010	AT1G01950	chr1	325379	330619	1	-118
chr1	330096	330326	AT5G24470	AT1G01950	chr1	325379	330619	1	4832
chr1	337365	337624	AT3G54340	AT1G01960	chr1	330588	337582	-1	87.5
chr1	337649	338017	AT3G27920	AT1G01960	chr1	330588	337582	-1	-251
chr1	337815	338285	AT5G13790	AT1G01970	chr1	338291	340077	1	-241
chr1	345156	345626	AT5G13790	AT1G02000	chr1	345812	347592	1	-421
chr1	354902	355241	AT5G13790	AT1G02020	chr1	352637	354969	-1	-102.5
chr1	356252	356588	AT5G13790	AT1G02030	chr1	355321	357258	-1	838
chr1	358281	358507	AT5G20240	AT1G02040	chr1	358104	359078	-1	684
chr1	358626	359012	AT3G26790	AT1G02040	chr1	358104	359078	-1	259
chr1	358670	358955	AT5G20240	AT1G02040	chr1	358104	359078	-1	265.5
chr1	358866	359183	AT3G54340	AT1G02040	chr1	358104	359078	-1	53.5
chr1	359750	360058	AT5G20240	AT1G02050	chr1	359117	360518	-1	614
chr1	363383	363824	AT1G24260	AT1G02060	chr1	360918	363094	-1	-509.5
chr1	363696	364009	AT5G41315	AT1G02060	chr1	360918	363094	-1	-758.5
chr1	364084	364525	AT5G24470	AT1G02065	chr1	365209	367340	1	-904.5
chr1	364088	364353	AT1G77080	AT1G02065	chr1	365209	367340	1	-988.5
chr1	364120	364566	AT3G54340	AT1G02065	chr1	365209	367340	1	-866
chr1	364139	364552	AT3G22170	AT1G02065	chr1	365209	367340	1	-863.5
chr1	364150	364542	AT5G20240	AT1G02065	chr1	365209	367340	1	-863
chr1	364174	364511	AT2G43010	AT1G02065	chr1	365209	367340	1	-866.5
chr1	364181	364651	AT4G36920	AT1G02065	chr1	365209	367340	1	-793
chr1	364223	364693	AT1G69120	AT1G02065	chr1	365209	367340	1	-751
chr1	364255	364725	AT5G13790	AT1G02065	chr1	365209	367340	1	-719
chr1	364266	364574	AT5G02810	AT1G02065	chr1	365209	367340	1	-789
chr1	365259	365729	AT3G54340	AT1G02065	chr1	365209	367340	1	285
chr1	365267	365737	AT1G69120	AT1G02065	chr1	365209	367340	1	293
chr1	365324	365794	AT1G24260	AT1G02065	chr1	365209	367340	1	350
chr1	365330	365800	AT5G20240	AT1G02065	chr1	365209	367340	1	356
chr1	365882	366223	AT5G20240	AT1G02065	chr1	365209	367340	1	843.5
chr1	367318	367745	AT1G69120	AT1G02065	chr1	365209	367340	1	2322.5
chr1	367442	367665	AT5G20240	AT1G02065	chr1	365209	367340	1	2344.5
chr1	367907	368218	AT5G20240	AT1G02065	chr1	365209	367340	1	2853.5
chr1	368064	368441	AT5G24470	AT1G02070	chr1	370257	370967	-1	2714.5
chr1	368122	368592	AT4G36920	AT1G02070	chr1	370257	370967	-1	2610
chr1	368348	368802	AT5G13790	AT1G02070	chr1	370257	370967	-1	2392
chr1	368500	368900	AT1G69120	AT1G02070	chr1	370257	370967	-1	2267
chr1	369523	369932	AT1G24260	AT1G02070	chr1	370257	370967	-1	1239.5
chr1	369529	369940	AT1G69120	AT1G02070	chr1	370257	370967	-1	1232.5
chr1	370931	371401	AT5G20240	AT1G02070	chr1	370257	370967	-1	-199
chr1	370956	371426	AT3G54340	AT1G02070	chr1	370257	370967	-1	-224
chr1	370958	371358	AT1G69120	AT1G02070	chr1	370257	370967	-1	-191
chr1	371954	372250	AT5G20240	AT1G02074	chr1	372064	372210	1	38
chr1	372105	372459	AT3G54340	AT1G02074	chr1	372064	372210	1	218
chr1	374567	374867	AT3G54340	AT1G02080	chr1	373335	386847	1	1382
chr1	386974	387217	AT5G24470	AT1G02090	chr1	387277	389647	-1	2551.5
chr1	392839	393309	AT5G41315	AT1G02110	chr1	392831	395528	1	243
chr1	392908	393247	AT5G24470	AT1G02110	chr1	392831	395528	1	246.5
chr1	393035	393294	AT5G20240	AT1G02110	chr1	392831	395528	1	333.5
chr1	395443	395879	AT5G24470	AT1G02120	chr1	395761	399897	1	-100
chr1	395567	396021	AT5G13790	AT1G02120	chr1	395761	399897	1	33
chr1	404241	404544	AT3G54340	AT1G02140	chr1	403190	404456	-1	63.5
chr1	408509	408966	AT5G20240	AT1G02150	chr1	408622	410611	1	115.5
chr1	408560	408910	AT3G54340	AT1G02150	chr1	408622	410611	1	113
chr1	412394	412774	AT5G41315	AT1G02170	chr1	411779	413554	1	805
chr1	414479	414862	AT3G54340	AT1G02180	chr1	413522	414645	-1	-25.5
chr1	414618	415036	AT5G24470	AT1G02180	chr1	413522	414645	-1	-182
chr1	414622	414927	AT5G13790	AT1G02180	chr1	413522	414645	-1	-129.5
chr1	414642	415031	AT1G24260	AT1G02180	chr1	413522	414645	-1	-191.5
chr1	414713	415025	AT1G69120	AT1G02190	chr1	415079	418010	1	-210
chr1	414774	414959	AT5G61850	AT1G02190	chr1	415079	418010	1	-212.5
chr1	414897	415053	AT2G43010	AT1G02190	chr1	415079	418010	1	-104
chr1	415450	415793	AT5G41315	AT1G02190	chr1	415079	418010	1	542.5
chr1	416209	416501	AT3G54340	AT1G02190	chr1	415079	418010	1	1276
chr1	418036	418324	AT1G69120	AT1G02205	chr1	418748	422438	1	-568
chr1	418097	418567	AT5G13790	AT1G02205	chr1	418748	422438	1	-416
chr1	418114	418529	AT1G24260	AT1G02205	chr1	418748	422438	1	-426.5
chr1	418389	418763	AT3G54340	AT1G02205	chr1	418748	422438	1	-172
chr1	418502	418699	AT5G24470	AT1G02205	chr1	418748	422438	1	-147.5
chr1	418506	418813	AT5G20240	AT1G02205	chr1	418748	422438	1	-88.5
chr1	420099	420270	AT3G20770	AT1G02205	chr1	418748	422438	1	1436.5
chr1	426327	426477	AT5G61850	AT1G02210	chr1	427548	427811	-1	1409
chr1	426394	426767	AT5G24470	AT1G02210	chr1	427548	427811	-1	1230.5
chr1	426450	426920	AT5G13790	AT1G02210	chr1	427548	427811	-1	1126
chr1	426481	426832	AT1G69120	AT1G02210	chr1	427548	427811	-1	1154.5
chr1	426496	426771	AT2G43010	AT1G02210	chr1	427548	427811	-1	1177.5
chr1	426528	426700	AT2G45660	AT1G02210	chr1	427548	427811	-1	1197
chr1	426566	426719	AT1G09530	AT1G02210	chr1	427548	427811	-1	1168.5
chr1	430818	431265	AT4G36920	AT1G02220	chr1	428814	430647	-1	-394.5
chr1	431038	431363	AT1G24260	AT1G02220	chr1	428814	430647	-1	-553.5
chr1	431130	431572	AT3G54340	AT1G02220	chr1	428814	430647	-1	-704
chr1	431230	431550	AT5G20240	AT1G02220	chr1	428814	430647	-1	-743
chr1	431269	431460	AT5G24470	AT1G02220	chr1	428814	430647	-1	-717.5
chr1	434158	434397	AT3G22170	AT1G02228	chr1	433031	433819	-1	-458.5
chr1	434178	434398	AT5G24470	AT1G02228	chr1	433031	433819	-1	-469
chr1	434511	434779	AT5G61850	AT1G02228	chr1	433031	433819	-1	-826
chr1	434760	435230	AT5G13790	AT1G02228	chr1	433031	433819	-1	-1176
chr1	436145	436599	AT5G13790	AT1G02230	chr1	435174	436776	-1	404
chr1	436877	437129	AT5G24470	AT1G02230	chr1	435174	436776	-1	-227
chr1	436932	437233	AT5G07310	AT1G02230	chr1	435174	436776	-1	-306.5
chr1	436935	437156	AT2G43010	AT1G02230	chr1	435174	436776	-1	-269.5
chr1	436967	437122	AT1G09530	AT1G02230	chr1	435174	436776	-1	-268.5
chr1	439909	440306	AT5G13790	AT1G02250	chr1	437951	439559	-1	-548.5
chr1	458669	459083	AT3G54340	AT1G02310	chr1	458133	460696	-1	1820
chr1	464249	464501	AT3G22170	AT1G02335	chr1	463855	464924	-1	549
chr1	465317	465618	AT5G61850	AT1G02335	chr1	463855	464924	-1	-543.5
chr1	465779	466123	AT5G13790	AT1G02340	chr1	465718	467844	-1	1893
chr1	467213	467557	AT3G59060	AT1G02340	chr1	465718	467844	-1	459
chr1	467711	467945	AT2G43010	AT1G02340	chr1	465718	467844	-1	16
chr1	467749	468071	AT1G69120	AT1G02340	chr1	465718	467844	-1	-66
chr1	467768	467956	AT5G02810	AT1G02340	chr1	465718	467844	-1	-18
chr1	468673	469132	AT1G24260	AT1G02350	chr1	469818	470693	1	-915.5
chr1	468685	469133	AT1G69120	AT1G02350	chr1	469818	470693	1	-909
chr1	468757	469050	AT2G43010	AT1G02350	chr1	469818	470693	1	-914.5
chr1	468766	469023	AT5G02810	AT1G02350	chr1	469818	470693	1	-923.5
chr1	468782	469042	AT5G24470	AT1G02350	chr1	469818	470693	1	-906
chr1	468800	469018	AT1G09530	AT1G02350	chr1	469818	470693	1	-909
chr1	468945	469415	AT4G36920	AT1G02350	chr1	469818	470693	1	-638
chr1	468984	469454	AT5G13790	AT1G02350	chr1	469818	470693	1	-599
chr1	469059	469398	AT2G22540	AT1G02350	chr1	469818	470693	1	-589.5
chr1	469084	469494	AT3G59060	AT1G02350	chr1	469818	470693	1	-529
chr1	469187	469514	AT5G24470	AT1G02350	chr1	469818	470693	1	-467.5
chr1	469191	469562	AT2G43010	AT1G02350	chr1	469818	470693	1	-441.5
chr1	469227	469507	AT5G02810	AT1G02350	chr1	469818	470693	1	-451
chr1	469316	469766	AT1G24260	AT1G02350	chr1	469818	470693	1	-277
chr1	469342	469444	AT5G61380	AT1G02350	chr1	469818	470693	1	-425
chr1	471180	471650	AT5G13790	AT1G02350	chr1	469818	470693	1	1597
chr1	471451	471921	AT4G36920	AT1G02360	chr1	471990	473160	-1	1474
chr1	471483	471712	AT5G24470	AT1G02360	chr1	471990	473160	-1	1562.5
chr1	471490	471746	AT1G69120	AT1G02360	chr1	471990	473160	-1	1542
chr1	471523	471703	AT5G61850	AT1G02360	chr1	471990	473160	-1	1547
chr1	472185	472535	AT5G13790	AT1G02360	chr1	471990	473160	-1	800
chr1	478148	478463	AT3G27920	AT1G02380	chr1	477000	478971	1	1305.5
chr1	479072	479321	AT1G24260	AT1G02390	chr1	480852	483292	1	-1655.5
chr1	480447	480851	AT5G13790	AT1G02390	chr1	480852	483292	1	-203
chr1	482349	482566	AT5G07310	AT1G02391	chr1	483764	483919	-1	1461.5
chr1	482526	482996	AT5G13790	AT1G02391	chr1	483764	483919	-1	1158
chr1	482691	483011	AT5G20240	AT1G02391	chr1	483764	483919	-1	1068
chr1	482794	483142	AT5G24470	AT1G02391	chr1	483764	483919	-1	951
chr1	485125	485270	AT2G43010	AT1G02391	chr1	483764	483919	-1	-1278.5
chr1	485559	485911	AT5G07310	AT1G02400	chr1	486801	489577	1	-1066
chr1	485575	485839	AT1G69120	AT1G02400	chr1	486801	489577	1	-1094
chr1	485624	485862	AT2G43010	AT1G02400	chr1	486801	489577	1	-1058
chr1	485627	485818	AT5G24470	AT1G02400	chr1	486801	489577	1	-1078.5
chr1	485658	485973	AT3G22170	AT1G02400	chr1	486801	489577	1	-985.5
chr1	485670	485983	AT4G36920	AT1G02400	chr1	486801	489577	1	-974.5
chr1	487735	487928	AT5G24470	AT1G02400	chr1	486801	489577	1	1030.5
chr1	487826	488014	AT5G61850	AT1G02400	chr1	486801	489577	1	1119
chr1	487850	488285	AT4G36920	AT1G02400	chr1	486801	489577	1	1266.5
chr1	488375	488503	AT3G20770	AT1G02400	chr1	486801	489577	1	1638
chr1	488421	488734	AT1G69120	AT1G02400	chr1	486801	489577	1	1776.5
chr1	488483	488953	AT5G13790	AT1G02405	chr1	489979	490505	-1	1787
chr1	488718	489123	AT1G19350	AT1G02405	chr1	489979	490505	-1	1584.5
chr1	488735	488967	AT5G61380	AT1G02405	chr1	489979	490505	-1	1654
chr1	488769	489014	AT5G24470	AT1G02405	chr1	489979	490505	-1	1613.5
chr1	488868	489057	AT3G59060	AT1G02405	chr1	489979	490505	-1	1542.5
chr1	492961	493323	AT5G13790	AT1G02420	chr1	493683	495158	1	-541
chr1	498037	498507	AT5G13790	AT1G02450	chr1	497976	498516	-1	244
chr1	498387	498737	AT1G24260	AT1G02450	chr1	497976	498516	-1	-46
chr1	498829	499008	AT5G24470	AT1G02450	chr1	497976	498516	-1	-402.5
chr1	501883	502249	AT1G69120	AT1G02450	chr1	497976	498516	-1	-3550
chr1	509604	509981	AT5G20240	AT1G02460	chr1	504673	507204	-1	-2588.5
chr1	509629	509978	AT3G54340	AT1G02460	chr1	504673	507204	-1	-2599.5
chr1	514945	515313	AT5G13790	AT1G02475	chr1	513843	515404	-1	275
chr1	515429	515630	AT5G24470	AT1G02480	chr1	515494	515566	1	35.5
chr1	518092	518562	AT5G13790	AT1G02500	chr1	518251	520437	1	76
chr1	519650	519919	AT5G20240	AT1G02500	chr1	518251	520437	1	1533.5
chr1	521699	522169	AT5G13790	AT1G02510	chr1	520498	521668	-1	-266
chr1	521815	522113	AT3G54340	AT1G02510	chr1	520498	521668	-1	-296
chr1	521829	522146	AT5G20240	AT1G02510	chr1	520498	521668	-1	-319.5
chr1	521893	522081	AT5G24470	AT1G02510	chr1	520498	521668	-1	-319
chr1	537601	538071	AT5G13790	AT1G02560	chr1	537860	540109	1	-24
chr1	537769	537971	AT5G24470	AT1G02560	chr1	537860	540109	1	10
chr1	543880	544350	AT1G33240	AT1G02580	chr1	544783	549202	1	-668
chr1	544418	544888	AT5G13790	AT1G02580	chr1	544783	549202	1	-130
chr1	553603	554073	AT5G20240	AT1G02610	chr1	553050	555994	-1	2156
chr1	553621	554091	AT5G13790	AT1G02610	chr1	553050	555994	-1	2138
chr1	553642	554066	AT1G69120	AT1G02610	chr1	553050	555994	-1	2140
chr1	553656	554049	AT1G24260	AT1G02610	chr1	553050	555994	-1	2141.5
chr1	553661	554116	AT3G54340	AT1G02610	chr1	553050	555994	-1	2105.5
chr1	553748	553897	AT2G43010	AT1G02610	chr1	553050	555994	-1	2171.5
chr1	555089	555516	AT1G24260	AT1G02610	chr1	553050	555994	-1	691.5
chr1	556545	556786	AT1G69120	AT1G02620	chr1	557092	557986	1	-426.5
chr1	556656	556959	AT4G36920	AT1G02620	chr1	557092	557986	1	-284.5
chr1	556723	557193	AT5G13790	AT1G02620	chr1	557092	557986	1	-134
chr1	559604	560074	AT5G13790	AT1G02630	chr1	560610	562424	-1	2585
chr1	559762	559968	AT2G43010	AT1G02630	chr1	560610	562424	-1	2559
chr1	562919	563148	AT2G43010	AT1G02630	chr1	560610	562424	-1	-609.5
chr1	563533	564003	AT5G13790	AT1G02640	chr1	564205	567769	1	-437
chr1	564419	564721	AT5G24470	AT1G02640	chr1	564205	567769	1	365
chr1	564458	564696	AT5G61850	AT1G02640	chr1	564205	567769	1	372
chr1	565363	565731	AT5G20240	AT1G02640	chr1	564205	567769	1	1342
chr1	565379	565587	AT5G24470	AT1G02640	chr1	564205	567769	1	1278
chr1	565637	566107	AT5G13790	AT1G02640	chr1	564205	567769	1	1667
chr1	565691	565975	AT3G54340	AT1G02640	chr1	564205	567769	1	1628
chr1	566875	567345	AT3G22170	AT1G02650	chr1	568704	570418	1	-1594
chr1	566892	567362	AT3G54340	AT1G02650	chr1	568704	570418	1	-1577
chr1	566908	567378	AT5G20240	AT1G02650	chr1	568704	570418	1	-1561
chr1	566957	567427	AT5G13790	AT1G02650	chr1	568704	570418	1	-1512
chr1	567025	567495	AT5G24470	AT1G02650	chr1	568704	570418	1	-1444
chr1	569076	569546	AT5G20240	AT1G02650	chr1	568704	570418	1	607
chr1	571021	571427	AT1G24260	AT1G02650	chr1	568704	570418	1	2520
chr1	571080	571550	AT5G13790	AT1G02650	chr1	568704	570418	1	2611
chr1	571262	571495	AT5G24470	AT1G02650	chr1	568704	570418	1	2674.5
chr1	571312	571463	AT5G02810	AT1G02650	chr1	568704	570418	1	2683.5
chr1	571445	571915	AT4G36920	AT1G02650	chr1	568704	570418	1	2976
chr1	574557	574749	AT5G24470	AT1G02660	chr1	571955	574981	-1	328
chr1	574694	575120	AT5G13790	AT1G02660	chr1	571955	574981	-1	74
chr1	575481	575782	AT3G59060	AT1G02670	chr1	576046	580299	1	-414.5
chr1	575488	575711	AT1G09530	AT1G02670	chr1	576046	580299	1	-446.5
chr1	575488	575787	AT5G24470	AT1G02670	chr1	576046	580299	1	-408.5
chr1	575493	575724	AT2G43010	AT1G02670	chr1	576046	580299	1	-437.5
chr1	575525	575734	AT5G02810	AT1G02670	chr1	576046	580299	1	-416.5
chr1	575536	575956	AT5G13790	AT1G02670	chr1	576046	580299	1	-300
chr1	575552	575804	AT3G22170	AT1G02670	chr1	576046	580299	1	-368
chr1	580497	580746	AT5G20240	AT1G02680	chr1	580625	582310	1	-3.5
chr1	583781	584238	AT5G13790	AT1G02690	chr1	584260	587219	1	-250.5
chr1	593150	593487	AT5G13790	AT1G02720	chr1	591826	594236	1	1492.5
chr1	593244	593619	AT1G69120	AT1G02720	chr1	591826	594236	1	1605.5
chr1	595488	595875	AT3G54340	AT1G02730	chr1	594573	598657	-1	2975.5
chr1	596561	597018	AT3G54340	AT1G02730	chr1	594573	598657	-1	1867.5
chr1	597832	598224	AT3G54340	AT1G02730	chr1	594573	598657	-1	629
chr1	597897	598325	AT5G20240	AT1G02730	chr1	594573	598657	-1	546
chr1	598665	599135	AT5G13790	AT1G02730	chr1	594573	598657	-1	-243
chr1	607066	607536	AT5G13790	AT1G02770	chr1	604873	606693	-1	-608
chr1	607232	607587	AT1G69120	AT1G02770	chr1	604873	606693	-1	-716.5
chr1	614662	614916	AT1G69120	AT1G02800	chr1	613216	616191	-1	1402
chr1	616411	616823	AT5G13790	AT1G02800	chr1	613216	616191	-1	-426
chr1	616590	616931	AT2G43010	AT1G02800	chr1	613216	616191	-1	-569.5
chr1	616634	616947	AT1G09530	AT1G02800	chr1	613216	616191	-1	-599.5
chr1	617371	617468	AT3G20770	AT1G02810	chr1	618265	620480	1	-845.5
chr1	617873	618256	AT5G13790	AT1G02810	chr1	618265	620480	1	-200.5
chr1	621315	621490	AT2G43010	AT1G02816	chr1	621461	622469	1	-58.5
chr1	621397	621600	AT5G24470	AT1G02816	chr1	621461	622469	1	37.5
chr1	622994	623269	AT5G24470	AT1G02820	chr1	623765	624475	-1	1343.5
chr1	626211	626643	AT1G24260	AT1G02840	chr1	626741	629819	1	-314
chr1	630065	630489	AT1G24260	AT1G02850	chr1	630505	633259	1	-228
chr1	630117	630527	AT5G13790	AT1G02850	chr1	630505	633259	1	-183
chr1	630317	630535	AT5G24470	AT1G02850	chr1	630505	633259	1	-79
chr1	633761	634231	AT5G13790	AT1G02860	chr1	635144	637262	1	-1148
chr1	634896	635366	AT5G13790	AT1G02860	chr1	635144	637262	1	-13
chr1	634928	635162	AT3G22170	AT1G02860	chr1	635144	637262	1	-99
chr1	642904	643153	AT1G24260	AT1G02880	chr1	642752	644903	-1	1874.5
chr1	644504	644804	AT5G24470	AT1G02880	chr1	642752	644903	-1	249
chr1	644607	644732	AT5G02810	AT1G02880	chr1	642752	644903	-1	233.5
chr1	644616	645086	AT5G13790	AT1G02880	chr1	642752	644903	-1	52
chr1	644618	644893	AT1G69120	AT1G02880	chr1	642752	644903	-1	147.5
chr1	652057	652527	AT5G13790	AT1G02890	chr1	645092	651907	-1	-385
chr1	653085	653555	AT1G24260	AT1G02900	chr1	653765	654343	-1	1023
chr1	653214	653515	AT1G69120	AT1G02900	chr1	653765	654343	-1	978.5
chr1	653298	653768	AT5G13790	AT1G02900	chr1	653765	654343	-1	810
chr1	662418	662687	AT5G13790	AT1G02930	chr1	661177	662456	-1	-96.5
chr1	665296	665531	AT1G33240	AT1G02952	chr1	665354	666367	1	59.5
chr1	687273	687743	AT5G13790	AT1G02990	chr1	681396	687315	-1	-193
chr1	692782	693058	AT1G24260	AT1G03000	chr1	687890	692560	-1	-360
chr1	693763	694045	AT1G69120	AT1G03010	chr1	693480	696382	1	424
chr1	701170	701547	AT5G13790	AT1G03030	chr1	701478	703864	1	-119.5
chr1	701224	701574	AT5G24470	AT1G03030	chr1	701478	703864	1	-79
chr1	706374	706681	AT5G20240	AT1G03040	chr1	703906	706631	-1	103.5
chr1	706463	706733	AT3G54340	AT1G03040	chr1	703906	706631	-1	33
chr1	707022	707492	AT5G13790	AT1G03050	chr1	707726	710041	1	-469
chr1	707150	707495	AT3G54340	AT1G03050	chr1	707726	710041	1	-403.5
chr1	707243	707503	AT5G20240	AT1G03050	chr1	707726	710041	1	-353
chr1	711610	711960	AT5G13790	AT1G03055	chr1	710018	711803	-1	18
chr1	728222	728400	AT5G24470	AT1G03060	chr1	712473	726891	-1	-1420
chr1	737801	738271	AT5G13790	AT1G03080	chr1	731611	738056	-1	20
chr1	738317	738664	AT1G69120	AT1G03080	chr1	731611	738056	-1	-434.5
chr1	738446	738638	AT5G24470	AT1G03080	chr1	731611	738056	-1	-486
chr1	739501	739661	AT2G43010	AT1G03090	chr1	739679	744184	1	-98
chr1	748764	749213	AT5G13790	AT1G03106	chr1	748102	749034	-1	45.5
chr1	752181	752500	AT5G20240	AT1G03120	chr1	752271	753140	1	69.5
chr1	754067	754537	AT5G13790	AT1G03130	chr1	753307	754198	-1	-104
chr1	754117	754385	AT1G24260	AT1G03130	chr1	753307	754198	-1	-53
chr1	754169	754487	AT5G20240	AT1G03130	chr1	753307	754198	-1	-130
chr1	754172	754448	AT3G54340	AT1G03130	chr1	753307	754198	-1	-112
chr1	754198	754434	AT5G24470	AT1G03130	chr1	753307	754198	-1	-118
chr1	754203	754414	AT5G02810	AT1G03130	chr1	753307	754198	-1	-110.5
chr1	754205	754403	AT2G43010	AT1G03130	chr1	753307	754198	-1	-106
chr1	760647	761117	AT5G13790	AT1G03160	chr1	761282	766158	1	-400
chr1	766870	767318	AT1G24260	AT1G03170	chr1	769632	770684	1	-2538
chr1	766871	767252	AT1G69120	AT1G03170	chr1	769632	770684	1	-2570.5
chr1	767030	767220	AT5G24470	AT1G03170	chr1	769632	770684	1	-2507
chr1	767264	767712	AT5G20240	AT1G03170	chr1	769632	770684	1	-2144
chr1	767793	768225	AT5G13790	AT1G03170	chr1	769632	770684	1	-1623
chr1	771364	771557	AT2G43010	AT1G03170	chr1	769632	770684	1	1828.5
chr1	771461	771681	AT1G69120	AT1G03180	chr1	773411	775344	1	-1840
chr1	772240	772710	AT1G69120	AT1G03180	chr1	773411	775344	1	-936
chr1	772265	772735	AT5G13790	AT1G03180	chr1	773411	775344	1	-911
chr1	772322	772725	AT3G54340	AT1G03180	chr1	773411	775344	1	-887.5
chr1	772348	772790	AT5G20240	AT1G03180	chr1	773411	775344	1	-842
chr1	773247	773717	AT5G13790	AT1G03180	chr1	773411	775344	1	71
chr1	780186	780412	AT5G61850	AT1G03200	chr1	780602	781285	1	-303
chr1	780237	780423	AT5G24470	AT1G03200	chr1	780602	781285	1	-272
chr1	780241	780661	AT5G13790	AT1G03200	chr1	780602	781285	1	-151
chr1	780249	780489	AT5G07310	AT1G03200	chr1	780602	781285	1	-233
chr1	785641	786041	AT4G36920	AT1G03220	chr1	787122	788651	1	-1281
chr1	785771	785990	AT5G24470	AT1G03220	chr1	787122	788651	1	-1241.5
chr1	786423	786715	AT2G43010	AT1G03220	chr1	787122	788651	1	-553
chr1	786580	786723	AT1G09530	AT1G03220	chr1	787122	788651	1	-470.5
chr1	786658	787128	AT5G13790	AT1G03220	chr1	787122	788651	1	-229
chr1	787953	788345	AT5G24470	AT1G03220	chr1	787122	788651	1	1027
chr1	788785	789255	AT5G13790	AT1G03230	chr1	790091	791592	1	-1071
chr1	789742	790116	AT1G69120	AT1G03230	chr1	790091	791592	1	-162
chr1	789836	790306	AT5G13790	AT1G03230	chr1	790091	791592	1	-20
chr1	791018	791212	AT3G22170	AT1G03230	chr1	790091	791592	1	1024
chr1	791133	791339	AT5G24470	AT1G03230	chr1	790091	791592	1	1145
chr1	791133	791518	AT5G13790	AT1G03230	chr1	790091	791592	1	1234.5
chr1	793077	793333	AT5G61850	AT1G03240	chr1	792222	792986	-1	-219
chr1	793129	793400	AT5G13790	AT1G03240	chr1	792222	792986	-1	-278.5
chr1	798753	799177	AT5G13790	AT1G03270	chr1	799191	802436	1	-226
chr1	798996	799329	AT5G24470	AT1G03270	chr1	799191	802436	1	-28.5
chr1	807112	807381	AT5G13790	AT1G03290	chr1	807361	810868	1	-114.5
chr1	807140	807363	AT5G61850	AT1G03290	chr1	807361	810868	1	-109.5
chr1	807191	807420	AT5G24470	AT1G03290	chr1	807361	810868	1	-55.5
chr1	811469	811747	AT3G54340	AT1G03300	chr1	811033	813086	-1	1478
chr1	812916	813386	AT5G20240	AT1G03300	chr1	811033	813086	-1	-65
chr1	812938	813408	AT3G54340	AT1G03300	chr1	811033	813086	-1	-87
chr1	812964	813364	AT1G24260	AT1G03300	chr1	811033	813086	-1	-78
chr1	813048	813518	AT5G13790	AT1G03310	chr1	813471	816749	1	-188
chr1	813159	813549	AT3G22170	AT1G03310	chr1	813471	816749	1	-117
chr1	813178	813447	AT5G24470	AT1G03310	chr1	813471	816749	1	-158.5
chr1	826309	826623	AT5G20240	AT1G03365	chr1	826569	830383	1	-103
chr1	841330	841615	AT3G54340	AT1G03390	chr1	841033	842418	-1	945.5
chr1	843963	844158	AT5G24470	AT1G03400	chr1	842747	844190	-1	129.5
chr1	847413	847879	AT5G13790	AT1G03430	chr1	847873	849500	1	-227
chr1	849645	849894	AT1G24260	AT1G03430	chr1	847873	849500	1	1896.5
chr1	850499	850892	AT1G24260	AT1G03440	chr1	852366	854032	1	-1670.5
chr1	850587	850934	AT5G20240	AT1G03440	chr1	852366	854032	1	-1605.5
chr1	851555	852025	AT5G13790	AT1G03440	chr1	852366	854032	1	-576
chr1	851556	852026	AT5G20240	AT1G03440	chr1	852366	854032	1	-575
chr1	851590	852060	AT3G54340	AT1G03440	chr1	852366	854032	1	-541
chr1	851694	851924	AT5G24470	AT1G03440	chr1	852366	854032	1	-557
chr1	852427	852633	AT5G24470	AT1G03440	chr1	852366	854032	1	164
chr1	853672	853861	AT5G24470	AT1G03440	chr1	852366	854032	1	1400.5
chr1	854367	854746	AT5G13790	AT1G03440	chr1	852366	854032	1	2190.5
chr1	854402	854786	AT1G77080	AT1G03440	chr1	852366	854032	1	2228
chr1	864198	864400	AT5G24470	AT1G03457	chr1	860788	864125	-1	-174
chr1	864198	864479	AT1G69120	AT1G03457	chr1	860788	864125	-1	-213.5
chr1	864238	864320	AT3G20770	AT1G03457	chr1	860788	864125	-1	-154
chr1	864328	864635	AT4G36920	AT1G03457	chr1	860788	864125	-1	-356.5
chr1	864920	865390	AT5G13790	AT1G03457	chr1	860788	864125	-1	-1030
chr1	865223	865469	AT5G24470	AT1G03457	chr1	860788	864125	-1	-1221
chr1	865258	865407	AT2G43010	AT1G03457	chr1	860788	864125	-1	-1207.5
chr1	867856	868326	AT5G13790	AT1G03470	chr1	865915	867733	-1	-358
chr1	868117	868332	AT1G09530	AT1G03470	chr1	865915	867733	-1	-491.5
chr1	868136	868313	AT5G24470	AT1G03470	chr1	865915	867733	-1	-491.5
chr1	868141	868309	AT2G43010	AT1G03470	chr1	865915	867733	-1	-492
chr1	868145	868342	AT5G61850	AT1G03470	chr1	865915	867733	-1	-510.5
chr1	875611	875939	AT5G13790	AT1G03506	chr1	875518	875604	-1	-171
chr1	877178	877502	AT5G20240	AT1G03510	chr1	876258	877547	-1	207
chr1	877574	877762	AT5G24470	AT1G03515	chr1	877648	877719	1	20
chr1	879715	880185	AT5G13790	AT1G03520	chr1	877862	880158	-1	208
chr1	881184	881400	AT5G20240	AT1G03530	chr1	880496	883391	-1	2099
chr1	892456	892606	AT5G61850	AT1G03570	chr1	892514	892585	1	17
chr1	894134	894406	AT5G41315	AT1G03580	chr1	892847	894052	1	1423
chr1	894405	894715	AT3G27920	AT1G03590	chr1	894254	897518	-1	2958
chr1	894782	895090	AT3G54340	AT1G03590	chr1	894254	897518	-1	2582
chr1	897190	897542	AT1G24260	AT1G03590	chr1	894254	897518	-1	152
chr1	897609	898079	AT4G36920	AT1G03590	chr1	894254	897518	-1	-326
chr1	898256	898726	AT5G13790	AT1G03600	chr1	898876	899655	1	-385
chr1	898460	898715	AT2G43010	AT1G03600	chr1	898876	899655	1	-288.5
chr1	898492	898663	AT3G59060	AT1G03600	chr1	898876	899655	1	-298.5
chr1	898556	898711	AT1G09530	AT1G03600	chr1	898876	899655	1	-242.5
chr1	898641	899111	AT5G24470	AT1G03600	chr1	898876	899655	1	0
chr1	898657	898906	AT5G20240	AT1G03600	chr1	898876	899655	1	-94.5
chr1	899085	899390	AT5G20240	AT1G03600	chr1	898876	899655	1	361.5
chr1	899792	900095	AT5G24470	AT1G03610	chr1	900887	903003	1	-943.5
chr1	899808	900122	AT2G43010	AT1G03610	chr1	900887	903003	1	-922
chr1	899810	900097	AT3G59060	AT1G03610	chr1	900887	903003	1	-933.5
chr1	899824	900294	AT5G13790	AT1G03610	chr1	900887	903003	1	-828
chr1	899842	899989	AT5G02810	AT1G03610	chr1	900887	903003	1	-971.5
chr1	899853	900294	AT1G19350	AT1G03610	chr1	900887	903003	1	-813.5
chr1	899967	900437	AT4G36920	AT1G03610	chr1	900887	903003	1	-685
chr1	900482	900718	AT3G59060	AT1G03610	chr1	900887	903003	1	-287
chr1	902825	903151	AT1G24260	AT1G03610	chr1	900887	903003	1	2101
chr1	903872	904243	AT5G13790	AT1G03620	chr1	904319	906186	-1	2128.5
chr1	907181	907380	AT1G77080	AT1G03630	chr1	907642	909376	1	-361.5
chr1	907187	907657	AT5G13790	AT1G03630	chr1	907642	909376	1	-220
chr1	907474	907800	AT5G20240	AT1G03630	chr1	907642	909376	1	-5
chr1	907486	907666	AT5G24470	AT1G03630	chr1	907642	909376	1	-66
chr1	923612	923862	AT5G20240	AT1G03710	chr1	923426	924726	1	311
chr1	928617	928928	AT5G20240	AT1G03720	chr1	924996	926373	-1	-2399.5
chr1	928647	929117	AT5G13790	AT1G03720	chr1	924996	926373	-1	-2509
chr1	930215	930666	AT5G41315	AT1G03730	chr1	930828	931895	-1	1454.5
chr1	930708	931096	AT4G36920	AT1G03730	chr1	930828	931895	-1	993
chr1	930727	930813	AT3G20770	AT1G03730	chr1	930828	931895	-1	1125
chr1	931164	931373	AT5G24470	AT1G03730	chr1	930828	931895	-1	626.5
chr1	931559	931950	AT3G22170	AT1G03730	chr1	930828	931895	-1	140.5
chr1	931559	932029	AT5G13790	AT1G03730	chr1	930828	931895	-1	101
chr1	931590	932031	AT1G24260	AT1G03730	chr1	930828	931895	-1	84.5
chr1	931620	931831	AT5G24470	AT1G03730	chr1	930828	931895	-1	169.5
chr1	931936	932373	AT1G69120	AT1G03730	chr1	930828	931895	-1	-259.5
chr1	936665	937016	AT5G20240	AT1G03743	chr1	937207	937287	-1	446.5
chr1	936706	937062	AT3G54340	AT1G03743	chr1	937207	937287	-1	403
chr1	937381	937845	AT5G13790	AT1G03746	chr1	937401	937485	-1	-128
chr1	951897	952167	AT3G54340	AT1G03780	chr1	947520	951827	-1	-205
chr1	951970	952294	AT5G20240	AT1G03780	chr1	947520	951827	-1	-305
chr1	952569	952897	AT5G13790	AT1G03780	chr1	947520	951827	-1	-906
chr1	954225	954371	AT2G43010	AT1G03790	chr1	954525	956097	1	-227
chr1	956341	956766	AT5G13790	AT1G03800	chr1	957261	957998	-1	1444.5
chr1	956582	956725	AT2G43010	AT1G03800	chr1	957261	957998	-1	1344.5
chr1	956667	956752	AT3G20770	AT1G03800	chr1	957261	957998	-1	1288.5
chr1	956838	957027	AT3G22170	AT1G03800	chr1	957261	957998	-1	1065.5
chr1	956921	957179	AT1G09530	AT1G03800	chr1	957261	957998	-1	948
chr1	956941	957181	AT2G43010	AT1G03800	chr1	957261	957998	-1	937
chr1	956950	957164	AT3G59060	AT1G03800	chr1	957261	957998	-1	941
chr1	957096	957458	AT3G54340	AT1G03800	chr1	957261	957998	-1	721
chr1	957821	958193	AT5G20240	AT1G03800	chr1	957261	957998	-1	-9
chr1	957894	958258	AT5G07310	AT1G03800	chr1	957261	957998	-1	-78
chr1	958017	958246	AT5G24470	AT1G03800	chr1	957261	957998	-1	-133.5
chr1	958045	958234	AT3G22170	AT1G03800	chr1	957261	957998	-1	-141.5
chr1	961319	961789	AT5G13790	AT1G03820	chr1	959869	960728	-1	-826
chr1	970679	970971	AT5G24470	AT1G03840	chr1	967503	970130	-1	-695
chr1	974930	975400	AT5G13790	AT1G03850	chr1	976097	977761	-1	2596
chr1	978171	978374	AT5G61850	AT1G03850	chr1	976097	977761	-1	-511.5
chr1	978454	978873	AT5G13790	AT1G03850	chr1	976097	977761	-1	-902.5
chr1	978548	978868	AT5G07310	AT1G03850	chr1	976097	977761	-1	-947
chr1	982988	983177	AT3G22170	AT1G03870	chr1	982506	983540	-1	457.5
chr1	983366	983715	AT2G43010	AT1G03870	chr1	982506	983540	-1	-0.5
chr1	983562	984032	AT3G54340	AT1G03870	chr1	982506	983540	-1	-257
chr1	983582	984015	AT5G20240	AT1G03870	chr1	982506	983540	-1	-258.5
chr1	983584	983990	AT1G24260	AT1G03870	chr1	982506	983540	-1	-247
chr1	983598	983778	AT3G59060	AT1G03870	chr1	982506	983540	-1	-148
chr1	983633	984103	AT5G13790	AT1G03870	chr1	982506	983540	-1	-328
chr1	983641	983793	AT5G02810	AT1G03870	chr1	982506	983540	-1	-177
chr1	983661	983898	AT1G69120	AT1G03870	chr1	982506	983540	-1	-239.5
chr1	983996	984197	AT2G43010	AT1G03870	chr1	982506	983540	-1	-556.5
chr1	984045	984286	AT3G59060	AT1G03870	chr1	982506	983540	-1	-625.5
chr1	984092	984195	AT3G20770	AT1G03870	chr1	982506	983540	-1	-603.5
chr1	984414	984884	AT3G26790	AT1G03880	chr1	985751	988146	1	-1102
chr1	993244	993459	AT5G07310	AT1G03905	chr1	993400	995784	1	-48.5
chr1	993273	993586	AT5G24470	AT1G03905	chr1	993400	995784	1	29.5
chr1	1001191	1001537	AT5G13790	AT1G03920	chr1	1001321	1004383	1	43
chr1	1004413	1004883	AT5G13790	AT1G03930	chr1	1004769	1008370	1	-121
chr1	1004625	1005095	AT1G24260	AT1G03930	chr1	1004769	1008370	1	91
chr1	1004991	1005223	AT5G24470	AT1G03930	chr1	1004769	1008370	1	338
chr1	1008417	1008652	AT5G13790	AT1G03935	chr1	1008810	1008896	1	-275.5
chr1	1008506	1008778	AT1G33240	AT1G03935	chr1	1008810	1008896	1	-168
chr1	1013645	1014115	AT5G13790	AT1G03960	chr1	1013715	1017929	1	165
chr1	1017457	1017906	AT5G13790	AT1G03970	chr1	1018100	1019247	1	-418.5
chr1	1017880	1018257	AT3G22170	AT1G03970	chr1	1018100	1019247	1	-31.5
chr1	1018168	1018462	AT3G54340	AT1G03970	chr1	1018100	1019247	1	215
chr1	1018189	1018476	AT5G20240	AT1G03970	chr1	1018100	1019247	1	232.5
chr1	1024444	1024611	AT2G43010	AT1G03990	chr1	1024847	1027616	1	-319.5
chr1	1026605	1026952	AT5G41315	AT1G03990	chr1	1024847	1027616	1	1931.5
chr1	1028262	1028729	AT5G24470	AT1G04000	chr1	1028106	1029119	-1	623.5
chr1	1028350	1028518	AT5G02810	AT1G04000	chr1	1028106	1029119	-1	685
chr1	1028351	1028767	AT5G20240	AT1G04000	chr1	1028106	1029119	-1	560
chr1	1028431	1028662	AT1G77080	AT1G04000	chr1	1028106	1029119	-1	572.5
chr1	1028630	1029054	AT3G54340	AT1G04000	chr1	1028106	1029119	-1	277
chr1	1035714	1036089	AT3G54340	AT1G04010	chr1	1031200	1036237	-1	335.5
chr1	1035991	1036315	AT5G24470	AT1G04010	chr1	1031200	1036237	-1	84
chr1	1036156	1036626	AT5G13790	AT1G04020	chr1	1036537	1040224	1	-146
chr1	1043264	1043648	AT5G20240	AT1G04040	chr1	1042362	1043864	-1	408
chr1	1049184	1049654	AT5G13790	AT1G04050	chr1	1045598	1049297	-1	-122
chr1	1049751	1050087	AT5G20240	AT1G04050	chr1	1045598	1049297	-1	-622
chr1	1049797	1050195	AT3G54340	AT1G04050	chr1	1045598	1049297	-1	-699
chr1	1051307	1051561	AT5G20240	AT1G04080	chr1	1051312	1056827	1	122
chr1	1055844	1056117	AT5G20240	AT1G04090	chr1	1057151	1059419	1	-1170.5
chr1	1056100	1056541	AT3G54340	AT1G04090	chr1	1057151	1059419	1	-830.5
chr1	1062036	1062318	AT3G54340	AT1G04110	chr1	1061457	1063784	-1	1607
chr1	1064346	1064590	AT3G22170	AT1G04110	chr1	1061457	1063784	-1	-684
chr1	1070607	1071077	AT5G13790	AT1G04120	chr1	1064450	1071047	-1	205
chr1	1072779	1073096	AT1G69120	AT1G04130	chr1	1073427	1075568	1	-489.5
chr1	1072810	1073130	AT4G36920	AT1G04130	chr1	1073427	1075568	1	-457
chr1	1072908	1073181	AT5G24470	AT1G04130	chr1	1073427	1075568	1	-382.5
chr1	1080962	1081234	AT3G54340	AT1G04140	chr1	1075543	1080630	-1	-468
chr1	1081205	1081537	AT5G20240	AT1G04140	chr1	1075543	1080630	-1	-741
chr1	1082062	1082311	AT5G20240	AT1G04150	chr1	1081208	1084246	-1	2059.5
chr1	1083994	1084427	AT5G20240	AT1G04150	chr1	1081208	1084246	-1	35.5
chr1	1084394	1084864	AT5G13790	AT1G04150	chr1	1081208	1084246	-1	-383
chr1	1084460	1084772	AT4G36920	AT1G04150	chr1	1081208	1084246	-1	-370
chr1	1084482	1084886	AT3G54340	AT1G04150	chr1	1081208	1084246	-1	-438
chr1	1084483	1084930	AT3G22170	AT1G04150	chr1	1081208	1084246	-1	-460.5
chr1	1084507	1084909	AT5G20240	AT1G04150	chr1	1081208	1084246	-1	-462
chr1	1084515	1084985	AT1G69120	AT1G04150	chr1	1081208	1084246	-1	-504
chr1	1084525	1084899	AT5G24470	AT1G04150	chr1	1081208	1084246	-1	-466
chr1	1084557	1084776	AT5G02810	AT1G04150	chr1	1081208	1084246	-1	-420.5
chr1	1084571	1084860	AT1G24260	AT1G04150	chr1	1081208	1084246	-1	-469.5
chr1	1084598	1084827	AT1G77080	AT1G04150	chr1	1081208	1084246	-1	-466.5
chr1	1084600	1084918	AT5G61850	AT1G04150	chr1	1081208	1084246	-1	-513
chr1	1084602	1084754	AT2G43010	AT1G04150	chr1	1081208	1084246	-1	-432
chr1	1085341	1085507	AT3G20770	AT1G04160	chr1	1086495	1096146	1	-1071
chr1	1103179	1103401	AT1G69120	AT1G04180	chr1	1104623	1105988	1	-1333
chr1	1103234	1103498	AT3G59060	AT1G04180	chr1	1104623	1105988	1	-1257
chr1	1103258	1103433	AT5G24470	AT1G04180	chr1	1104623	1105988	1	-1277.5
chr1	1103266	1103429	AT1G09530	AT1G04180	chr1	1104623	1105988	1	-1275.5
chr1	1106348	1106619	AT3G54340	AT1G04180	chr1	1104623	1105988	1	1860.5
chr1	1108340	1108810	AT5G13790	AT1G04190	chr1	1106428	1108715	-1	140
chr1	1121239	1121567	AT1G69120	AT1G04220	chr1	1119699	1122526	-1	1123
chr1	1121262	1121511	AT1G24260	AT1G04220	chr1	1119699	1122526	-1	1139.5
chr1	1121347	1121621	AT5G13790	AT1G04220	chr1	1119699	1122526	-1	1042
chr1	1129286	1129728	AT1G24260	AT1G04240	chr1	1128188	1129551	-1	44
chr1	1129351	1129739	AT3G54340	AT1G04240	chr1	1128188	1129551	-1	6
chr1	1129385	1129733	AT1G69120	AT1G04240	chr1	1128188	1129551	-1	-8
chr1	1129401	1129751	AT5G20240	AT1G04240	chr1	1128188	1129551	-1	-25
chr1	1129453	1129803	AT5G24470	AT1G04240	chr1	1128188	1129551	-1	-77
chr1	1129554	1129840	AT3G59060	AT1G04240	chr1	1128188	1129551	-1	-146
chr1	1129570	1129759	AT5G02810	AT1G04240	chr1	1128188	1129551	-1	-113.5
chr1	1129637	1130075	AT4G36920	AT1G04240	chr1	1128188	1129551	-1	-305
chr1	1130110	1130394	AT5G24470	AT1G04240	chr1	1128188	1129551	-1	-701
chr1	1130227	1130345	AT3G20770	AT1G04240	chr1	1128188	1129551	-1	-735
chr1	1131264	1131555	AT5G13790	AT1G04240	chr1	1128188	1129551	-1	-1858.5
chr1	1131436	1131665	AT5G24470	AT1G04240	chr1	1128188	1129551	-1	-1999.5
chr1	1131481	1131717	AT4G36920	AT1G04240	chr1	1128188	1129551	-1	-2048
chr1	1133701	1133851	AT5G61850	AT1G04250	chr1	1136258	1138613	1	-2482
chr1	1133784	1134057	AT3G26790	AT1G04250	chr1	1136258	1138613	1	-2337.5
chr1	1133880	1134350	AT4G36920	AT1G04250	chr1	1136258	1138613	1	-2143
chr1	1133894	1134100	AT5G24470	AT1G04250	chr1	1136258	1138613	1	-2261
chr1	1133929	1134059	AT5G02810	AT1G04250	chr1	1136258	1138613	1	-2264
chr1	1134273	1134466	AT5G61850	AT1G04250	chr1	1136258	1138613	1	-1888.5
chr1	1134339	1134809	AT1G69120	AT1G04250	chr1	1136258	1138613	1	-1684
chr1	1134347	1134780	AT1G24260	AT1G04250	chr1	1136258	1138613	1	-1694.5
chr1	1134356	1134695	AT5G20240	AT1G04250	chr1	1136258	1138613	1	-1732.5
chr1	1134395	1134731	AT5G13790	AT1G04250	chr1	1136258	1138613	1	-1695
chr1	1134477	1134764	AT5G24470	AT1G04250	chr1	1136258	1138613	1	-1637.5
chr1	1138942	1139068	AT1G09530	AT1G04260	chr1	1140528	1141365	-1	2360
chr1	1141263	1141549	AT5G20240	AT1G04260	chr1	1140528	1141365	-1	-41
chr1	1143527	1143997	AT5G13790	AT1G04280	chr1	1143436	1146654	-1	2892
chr1	1143627	1144072	AT3G54340	AT1G04280	chr1	1143436	1146654	-1	2804.5
chr1	1143651	1143981	AT2G22540	AT1G04280	chr1	1143436	1146654	-1	2838
chr1	1143662	1144079	AT5G20240	AT1G04280	chr1	1143436	1146654	-1	2783.5
chr1	1143705	1144094	AT1G24260	AT1G04280	chr1	1143436	1146654	-1	2754.5
chr1	1143715	1144038	AT1G77080	AT1G04280	chr1	1143436	1146654	-1	2777.5
chr1	1143717	1143955	AT5G24470	AT1G04280	chr1	1143436	1146654	-1	2818
chr1	1143775	1143973	AT2G45660	AT1G04280	chr1	1143436	1146654	-1	2780
chr1	1143797	1143991	AT5G10140	AT1G04280	chr1	1143436	1146654	-1	2760
chr1	1145203	1145364	AT2G43010	AT1G04280	chr1	1143436	1146654	-1	1370.5
chr1	1145703	1145967	AT1G24260	AT1G04280	chr1	1143436	1146654	-1	819
chr1	1157704	1157961	AT5G24470	AT1G04310	chr1	1154764	1157711	-1	-121.5
chr1	1157772	1157974	AT3G20770	AT1G04310	chr1	1154764	1157711	-1	-162
chr1	1157787	1157956	AT2G43010	AT1G04310	chr1	1154764	1157711	-1	-160.5
chr1	1158977	1159447	AT5G13790	AT1G04320	chr1	1159023	1159093	1	189
chr1	1158987	1159432	AT1G24260	AT1G04320	chr1	1159023	1159093	1	186.5
chr1	1159070	1159368	AT2G45660	AT1G04320	chr1	1159023	1159093	1	196
chr1	1159152	1159504	AT1G69120	AT1G04320	chr1	1159023	1159093	1	305
chr1	1159163	1159450	AT5G20240	AT1G04320	chr1	1159023	1159093	1	283.5
chr1	1159212	1159576	AT3G26790	AT1G04320	chr1	1159023	1159093	1	371
chr1	1164904	1165140	AT5G13790	AT1G04350	chr1	1165165	1166768	1	-143
chr1	1169760	1170218	AT4G36920	AT1G04360	chr1	1167457	1168878	-1	-1111
chr1	1170435	1170905	AT5G13790	AT1G04360	chr1	1167457	1168878	-1	-1792
chr1	1170698	1170873	AT5G24470	AT1G04360	chr1	1167457	1168878	-1	-1907.5
chr1	1170704	1170852	AT1G09530	AT1G04360	chr1	1167457	1168878	-1	-1900
chr1	1171586	1171847	AT1G24260	AT1G04360	chr1	1167457	1168878	-1	-2838.5
chr1	1173019	1173489	AT5G13790	AT1G04370	chr1	1175177	1175578	1	-1923
chr1	1173134	1173604	AT1G24260	AT1G04370	chr1	1175177	1175578	1	-1808
chr1	1173193	1173543	AT1G69120	AT1G04370	chr1	1175177	1175578	1	-1809
chr1	1173218	1173466	AT5G20240	AT1G04370	chr1	1175177	1175578	1	-1835
chr1	1173281	1173726	AT4G36920	AT1G04370	chr1	1175177	1175578	1	-1673.5
chr1	1174284	1174570	AT1G24260	AT1G04370	chr1	1175177	1175578	1	-750
chr1	1174288	1174472	AT1G09530	AT1G04370	chr1	1175177	1175578	1	-797
chr1	1188064	1188534	AT5G13790	AT1G04400	chr1	1185550	1188517	-1	218
chr1	1188085	1188523	AT3G54340	AT1G04400	chr1	1185550	1188517	-1	213
chr1	1188102	1188565	AT5G20240	AT1G04400	chr1	1185550	1188517	-1	183.5
chr1	1188121	1188589	AT1G69120	AT1G04400	chr1	1185550	1188517	-1	162
chr1	1188234	1188522	AT1G24260	AT1G04400	chr1	1185550	1188517	-1	139
chr1	1191069	1191437	AT5G20240	AT1G04410	chr1	1189078	1191412	-1	159
chr1	1191204	1191475	AT3G22170	AT1G04410	chr1	1189078	1191412	-1	72.5
chr1	1191542	1191792	AT3G22170	AT1G04420	chr1	1191608	1193884	1	59
chr1	1193948	1194221	AT5G20240	AT1G04425	chr1	1194187	1196889	1	-102.5
chr1	1197925	1198372	AT1G69120	AT1G04430	chr1	1198118	1201527	1	30.5
chr1	1197926	1198396	AT5G13790	AT1G04430	chr1	1198118	1201527	1	43
chr1	1197969	1198406	AT1G24260	AT1G04430	chr1	1198118	1201527	1	69.5
chr1	1202135	1202406	AT5G13790	AT1G04440	chr1	1202255	1205803	1	15.5
chr1	1206962	1207422	AT5G13790	AT1G04445	chr1	1207344	1207862	1	-152
chr1	1215549	1215863	AT5G13790	AT1G04480	chr1	1216095	1217467	1	-389
chr1	1215559	1215920	AT3G54340	AT1G04480	chr1	1216095	1217467	1	-355.5
chr1	1215589	1215924	AT5G20240	AT1G04480	chr1	1216095	1217467	1	-338.5
chr1	1215676	1215883	AT5G24470	AT1G04480	chr1	1216095	1217467	1	-315.5
chr1	1216812	1217261	AT3G54340	AT1G04480	chr1	1216095	1217467	1	941.5
chr1	1223326	1223796	AT5G13790	AT1G04500	chr1	1221433	1224366	-1	805
chr1	1223372	1223616	AT2G45660	AT1G04500	chr1	1221433	1224366	-1	872
chr1	1224575	1224751	AT5G24470	AT1G04501	chr1	1224552	1224680	1	111
chr1	1230867	1231241	AT3G54340	AT1G04520	chr1	1231578	1234032	1	-524
chr1	1231026	1231462	AT5G13790	AT1G04520	chr1	1231578	1234032	1	-334
chr1	1232737	1233207	AT5G13790	AT1G04520	chr1	1231578	1234032	1	1394
chr1	1235668	1236127	AT3G54340	AT1G04530	chr1	1234176	1236034	-1	136.5
chr1	1235750	1236220	AT5G13790	AT1G04530	chr1	1234176	1236034	-1	49
chr1	1235765	1235934	AT2G45660	AT1G04530	chr1	1234176	1236034	-1	184.5
chr1	1235768	1236059	AT1G77080	AT1G04530	chr1	1234176	1236034	-1	120.5
chr1	1235811	1236174	AT5G24470	AT1G04530	chr1	1234176	1236034	-1	41.5
chr1	1236158	1236628	AT4G36920	AT1G04530	chr1	1234176	1236034	-1	-359
chr1	1236286	1236695	AT5G20240	AT1G04530	chr1	1234176	1236034	-1	-456.5
chr1	1236295	1236750	AT1G69120	AT1G04530	chr1	1234176	1236034	-1	-488.5
chr1	1236325	1236660	AT5G24470	AT1G04530	chr1	1234176	1236034	-1	-458.5
chr1	1236325	1236698	AT3G54340	AT1G04530	chr1	1234176	1236034	-1	-477.5
chr1	1236329	1236799	AT1G24260	AT1G04530	chr1	1234176	1236034	-1	-530
chr1	1236382	1236577	AT5G02810	AT1G04530	chr1	1234176	1236034	-1	-445.5
chr1	1236798	1237115	AT3G54340	AT1G04540	chr1	1237256	1239061	1	-299.5
chr1	1236815	1237104	AT5G20240	AT1G04540	chr1	1237256	1239061	1	-296.5
chr1	1238505	1238839	AT1G19350	AT1G04540	chr1	1237256	1239061	1	1416
chr1	1238802	1239054	AT5G24470	AT1G04550	chr1	1240375	1242121	1	-1447
chr1	1240037	1240419	AT5G13790	AT1G04550	chr1	1240375	1242121	1	-147
chr1	1240265	1240481	AT2G43010	AT1G04550	chr1	1240375	1242121	1	-2
chr1	1244134	1244537	AT5G13790	AT1G04560	chr1	1244947	1246059	1	-611.5
chr1	1248170	1248446	AT3G54340	AT1G04570	chr1	1246728	1248775	-1	467
chr1	1249125	1249307	AT5G24470	AT1G04570	chr1	1246728	1248775	-1	-441
chr1	1257769	1258239	AT5G13790	AT1G04580	chr1	1252122	1257510	-1	-494
chr1	1258021	1258325	AT5G20240	AT1G04580	chr1	1252122	1257510	-1	-663
chr1	1258094	1258482	AT3G54340	AT1G04580	chr1	1252122	1257510	-1	-778
chr1	1274094	1274246	AT1G09530	AT1G04610	chr1	1279388	1281618	1	-5218
chr1	1274101	1274295	AT5G24470	AT1G04610	chr1	1279388	1281618	1	-5190
chr1	1274164	1274308	AT2G43010	AT1G04610	chr1	1279388	1281618	1	-5152
chr1	1280772	1281191	AT1G24260	AT1G04610	chr1	1279388	1281618	1	1593.5
chr1	1290851	1291237	AT3G54340	AT1G04630	chr1	1289734	1291112	-1	68
chr1	1291103	1291340	AT5G20240	AT1G04635	chr1	1291314	1291995	1	-92.5
chr1	1291197	1291474	AT5G07310	AT1G04635	chr1	1291314	1291995	1	21.5
chr1	1294256	1294726	AT5G13790	AT1G04645	chr1	1293770	1294263	-1	-228
chr1	1298618	1298958	AT5G13790	AT1G04650	chr1	1294893	1299002	-1	214
chr1	1299348	1299584	AT3G26790	AT1G04650	chr1	1294893	1299002	-1	-464
chr1	1299391	1299566	AT5G24470	AT1G04650	chr1	1294893	1299002	-1	-476.5
chr1	1300729	1301001	AT2G17950	AT1G04660	chr1	1300486	1301773	-1	908
chr1	1304970	1305215	AT5G24470	AT1G04680	chr1	1303529	1307884	-1	2791.5
chr1	1305693	1305872	AT5G24470	AT1G04680	chr1	1303529	1307884	-1	2101.5
chr1	1306338	1306677	AT1G69120	AT1G04680	chr1	1303529	1307884	-1	1376.5
chr1	1306797	1307267	AT5G13790	AT1G04680	chr1	1303529	1307884	-1	852
chr1	1307010	1307393	AT1G69120	AT1G04680	chr1	1303529	1307884	-1	682.5
chr1	1307086	1307307	AT5G20240	AT1G04680	chr1	1303529	1307884	-1	687.5
chr1	1310612	1310959	AT5G13790	AT1G04684	chr1	1310430	1310579	-1	-206.5
chr1	1310762	1311232	AT1G24260	AT1G04684	chr1	1310430	1310579	-1	-418
chr1	1310824	1311181	AT1G69120	AT1G04684	chr1	1310430	1310579	-1	-423.5
chr1	1312759	1313208	AT3G54340	AT1G04690	chr1	1313564	1315750	1	-580.5
chr1	1312814	1313245	AT5G20240	AT1G04690	chr1	1313564	1315750	1	-534.5
chr1	1312853	1313100	AT5G24470	AT1G04690	chr1	1313564	1315750	1	-587.5
chr1	1312861	1313239	AT1G69120	AT1G04690	chr1	1313564	1315750	1	-514
chr1	1312875	1313098	AT2G43010	AT1G04690	chr1	1313564	1315750	1	-577.5
chr1	1312905	1313375	AT5G13790	AT1G04690	chr1	1313564	1315750	1	-424
chr1	1312931	1313086	AT5G61850	AT1G04690	chr1	1313564	1315750	1	-555.5
chr1	1312938	1313259	AT1G24260	AT1G04690	chr1	1313564	1315750	1	-465.5
chr1	1313032	1313387	AT4G36920	AT1G04690	chr1	1313564	1315750	1	-354.5
chr1	1321220	1321677	AT5G13790	AT1G04710	chr1	1321904	1324782	1	-455.5
chr1	1333340	1333792	AT3G54340	AT1G04750	chr1	1331466	1333567	-1	1
chr1	1333346	1333768	AT5G20240	AT1G04750	chr1	1331466	1333567	-1	10
chr1	1333535	1334005	AT5G13790	AT1G04750	chr1	1331466	1333567	-1	-203
chr1	1335824	1336175	AT5G24470	AT1G04760	chr1	1334760	1336070	1	1239.5
chr1	1336569	1337025	AT5G24470	AT1G04770	chr1	1336371	1337849	-1	1052
chr1	1337589	1338059	AT5G13790	AT1G04770	chr1	1336371	1337849	-1	25
chr1	1337793	1338071	AT5G24470	AT1G04770	chr1	1336371	1337849	-1	-83
chr1	1338504	1338642	AT1G09530	AT1G04770	chr1	1336371	1337849	-1	-724
chr1	1339035	1339505	AT5G13790	AT1G04778	chr1	1339892	1340327	1	-622
chr1	1343135	1343605	AT5G13790	AT1G04780	chr1	1340669	1343584	-1	214
chr1	1343161	1343496	AT2G45660	AT1G04780	chr1	1340669	1343584	-1	255.5
chr1	1343180	1343424	AT5G20240	AT1G04780	chr1	1340669	1343584	-1	282
chr1	1343232	1343543	AT1G24260	AT1G04780	chr1	1340669	1343584	-1	196.5
chr1	1348494	1348903	AT5G41315	AT1G04800	chr1	1348452	1349286	-1	587.5
chr1	1355574	1355977	AT3G22170	AT1G04820	chr1	1356191	1358386	-1	2610.5
chr1	1355614	1355895	AT5G24470	AT1G04820	chr1	1356191	1358386	-1	2631.5
chr1	1358094	1358558	AT3G54340	AT1G04820	chr1	1356191	1358386	-1	60
chr1	1358270	1358740	AT5G13790	AT1G04820	chr1	1356191	1358386	-1	-119
chr1	1358517	1358924	AT5G20240	AT1G04820	chr1	1356191	1358386	-1	-334.5
chr1	1358520	1358893	AT1G24260	AT1G04820	chr1	1356191	1358386	-1	-320.5
chr1	1364770	1365022	AT5G24470	AT1G04840	chr1	1362867	1364962	-1	66
chr1	1364902	1365372	AT5G13790	AT1G04840	chr1	1362867	1364962	-1	-175
chr1	1368666	1368984	AT5G24470	AT1G04850	chr1	1365118	1368844	-1	19
chr1	1374703	1374858	AT5G61850	AT1G04870	chr1	1373234	1375762	-1	981.5
chr1	1392133	1392544	AT3G54340	AT1G04920	chr1	1391502	1395864	-1	3525.5
chr1	1400585	1401055	AT3G54340	AT1G04940	chr1	1399182	1400770	1	1638
chr1	1400586	1401056	AT5G20240	AT1G04940	chr1	1399182	1400770	1	1639
chr1	1400643	1401113	AT5G13790	AT1G04940	chr1	1399182	1400770	1	1696
chr1	1401351	1401600	AT1G24260	AT1G04940	chr1	1399182	1400770	1	2293.5
chr1	1418296	1418475	AT5G24470	AT1G04985	chr1	1416343	1418482	-1	96.5
chr1	1418373	1418843	AT5G13790	AT1G04985	chr1	1416343	1418482	-1	-126
chr1	1418538	1418854	AT3G54340	AT1G04985	chr1	1416343	1418482	-1	-214
chr1	1418598	1418829	AT5G20240	AT1G04985	chr1	1416343	1418482	-1	-231.5
chr1	1422118	1422446	AT5G24470	AT1G04990	chr1	1419080	1421789	-1	-493
chr1	1422163	1422386	AT5G02810	AT1G04990	chr1	1419080	1421789	-1	-485.5
chr1	1422190	1422417	AT1G69120	AT1G04990	chr1	1419080	1421789	-1	-514.5
chr1	1423349	1423620	AT5G41315	AT1G04990	chr1	1419080	1421789	-1	-1695.5
chr1	1423374	1423844	AT5G13790	AT1G04990	chr1	1419080	1421789	-1	-1820
chr1	1423689	1423940	AT1G69120	AT1G05000	chr1	1425593	1428782	1	-1778.5
chr1	1424129	1424370	AT1G69120	AT1G05000	chr1	1425593	1428782	1	-1343.5
chr1	1426345	1426815	AT5G13790	AT1G05000	chr1	1425593	1428782	1	987
chr1	1426422	1426755	AT1G69120	AT1G05000	chr1	1425593	1428782	1	995.5
chr1	1426424	1426816	AT3G54340	AT1G05000	chr1	1425593	1428782	1	1027
chr1	1430179	1430384	AT5G24470	AT1G05010	chr1	1431190	1432858	-1	2576.5
chr1	1430855	1431136	AT5G24470	AT1G05010	chr1	1431190	1432858	-1	1862.5
chr1	1431780	1432022	AT5G24470	AT1G05010	chr1	1431190	1432858	-1	957
chr1	1433004	1433281	AT5G61850	AT1G05010	chr1	1431190	1432858	-1	-284.5
chr1	1433515	1433985	AT5G13790	AT1G05010	chr1	1431190	1432858	-1	-892
chr1	1433608	1433781	AT5G61850	AT1G05010	chr1	1431190	1432858	-1	-836.5
chr1	1433915	1434252	AT1G24260	AT1G05010	chr1	1431190	1432858	-1	-1225.5
chr1	1434450	1434730	AT1G69120	AT1G05010	chr1	1431190	1432858	-1	-1732
chr1	1434468	1434746	AT3G59060	AT1G05010	chr1	1431190	1432858	-1	-1749
chr1	1434494	1434799	AT5G24470	AT1G05010	chr1	1431190	1432858	-1	-1788.5
chr1	1434580	1434789	AT5G02810	AT1G05010	chr1	1431190	1432858	-1	-1826.5
chr1	1434754	1434936	AT3G20770	AT1G05010	chr1	1431190	1432858	-1	-1987
chr1	1444015	1444378	AT3G54340	AT1G05030	chr1	1438152	1441417	-1	-2779.5
chr1	1450783	1451124	AT5G13790	AT1G05055	chr1	1448718	1450887	-1	-66.5
chr1	1454374	1454631	AT1G24260	AT1G05061	chr1	1453216	1454260	-1	-242.5
chr1	1458654	1459124	AT5G13790	AT1G05070	chr1	1457063	1458744	-1	-145
chr1	1458736	1458967	AT5G20240	AT1G05070	chr1	1457063	1458744	-1	-107.5
chr1	1462276	1462440	AT2G43010	AT1G05090	chr1	1463202	1465622	1	-844
chr1	1468066	1468491	AT1G69120	AT1G05100	chr1	1469610	1470881	1	-1331.5
chr1	1468135	1468392	AT5G07310	AT1G05100	chr1	1469610	1470881	1	-1346.5
chr1	1468227	1468307	AT3G20770	AT1G05100	chr1	1469610	1470881	1	-1343
chr1	1469023	1469493	AT5G20240	AT1G05100	chr1	1469610	1470881	1	-352
chr1	1469029	1469499	AT5G13790	AT1G05100	chr1	1469610	1470881	1	-346
chr1	1469051	1469521	AT3G54340	AT1G05100	chr1	1469610	1470881	1	-324
chr1	1469056	1469413	AT5G24470	AT1G05100	chr1	1469610	1470881	1	-375.5
chr1	1469067	1469537	AT1G69120	AT1G05100	chr1	1469610	1470881	1	-308
chr1	1469126	1469596	AT1G24260	AT1G05100	chr1	1469610	1470881	1	-249
chr1	1469655	1469971	AT1G24260	AT1G05100	chr1	1469610	1470881	1	203
chr1	1469788	1470222	AT3G22170	AT1G05100	chr1	1469610	1470881	1	395
chr1	1469828	1470145	AT5G20240	AT1G05100	chr1	1469610	1470881	1	376.5
chr1	1470504	1470700	AT5G24470	AT1G05100	chr1	1469610	1470881	1	992
chr1	1475939	1476192	AT5G20240	AT1G05120	chr1	1471406	1476078	-1	12.5
chr1	1476083	1476342	AT5G07310	AT1G05120	chr1	1471406	1476078	-1	-134.5
chr1	1477664	1478043	AT5G24470	AT1G05135	chr1	1477500	1478821	-1	967.5
chr1	1478096	1478566	AT2G17950	AT1G05135	chr1	1477500	1478821	-1	490
chr1	1478441	1478740	AT5G24470	AT1G05135	chr1	1477500	1478821	-1	230.5
chr1	1478729	1479199	AT5G13790	AT1G05136	chr1	1478923	1479063	1	41
chr1	1478758	1479228	AT5G20240	AT1G05136	chr1	1478923	1479063	1	70
chr1	1478966	1479290	AT1G69120	AT1G05136	chr1	1478923	1479063	1	205
chr1	1481051	1481175	AT3G20770	AT1G05140	chr1	1482548	1484056	1	-1435
chr1	1482301	1482643	AT5G13790	AT1G05140	chr1	1482548	1484056	1	-76
chr1	1486966	1487178	AT2G43010	AT1G05150	chr1	1484067	1486960	-1	-112
chr1	1494663	1494992	AT3G54340	AT1G05170	chr1	1491111	1494248	-1	-579.5
chr1	1494678	1494967	AT5G20240	AT1G05170	chr1	1491111	1494248	-1	-574.5
chr1	1496080	1496533	AT1G24260	AT1G05170	chr1	1491111	1494248	-1	-2058.5
chr1	1496487	1496704	AT1G77080	AT1G05170	chr1	1491111	1494248	-1	-2347.5
chr1	1496590	1497010	AT5G13790	AT1G05170	chr1	1491111	1494248	-1	-2552
chr1	1496678	1496863	AT5G24470	AT1G05170	chr1	1491111	1494248	-1	-2522.5
chr1	1503570	1503899	AT5G13790	AT1G05190	chr1	1502344	1503830	-1	95.5
chr1	1504688	1505007	AT1G24260	AT1G05200	chr1	1504960	1509152	1	-112.5
chr1	1514166	1514431	AT3G54340	AT1G05230	chr1	1512896	1518805	-1	4506.5
chr1	1515940	1516323	AT1G24260	AT1G05230	chr1	1512896	1518805	-1	2673.5
chr1	1517479	1517949	AT5G13790	AT1G05230	chr1	1512896	1518805	-1	1091
chr1	1518580	1518791	AT5G24470	AT1G05230	chr1	1512896	1518805	-1	119.5
chr1	1520364	1520834	AT5G13790	AT1G05240	chr1	1521137	1522681	1	-538
chr1	1533548	1534018	AT5G13790	AT1G05270	chr1	1531641	1534410	-1	627
chr1	1534245	1534551	AT5G20240	AT1G05270	chr1	1531641	1534410	-1	12
chr1	1540967	1541375	AT1G33240	AT1G05290	chr1	1539152	1540562	-1	-609
chr1	1546260	1546730	AT5G13790	AT1G05300	chr1	1545106	1547849	-1	1354
chr1	1547125	1547314	AT3G22170	AT1G05300	chr1	1545106	1547849	-1	629.5
chr1	1547275	1547434	AT5G02810	AT1G05300	chr1	1545106	1547849	-1	494.5
chr1	1551227	1551649	AT5G13790	AT1G05310	chr1	1550543	1552517	-1	1079
chr1	1551502	1551742	AT5G20240	AT1G05310	chr1	1550543	1552517	-1	895
chr1	1559909	1560125	AT5G24470	AT1G05340	chr1	1558844	1559903	-1	-114
chr1	1568681	1569033	AT1G69120	AT1G05370	chr1	1569192	1572280	-1	3423
chr1	1568875	1569345	AT5G13790	AT1G05370	chr1	1569192	1572280	-1	3170
chr1	1569405	1569544	AT1G09530	AT1G05370	chr1	1569192	1572280	-1	2805.5
chr1	1569558	1570028	AT3G22170	AT1G05370	chr1	1569192	1572280	-1	2487
chr1	1569645	1570115	AT5G24470	AT1G05370	chr1	1569192	1572280	-1	2400
chr1	1569733	1570025	AT5G20240	AT1G05370	chr1	1569192	1572280	-1	2401
chr1	1569746	1569919	AT5G02810	AT1G05370	chr1	1569192	1572280	-1	2447.5
chr1	1569915	1570189	AT5G07310	AT1G05370	chr1	1569192	1572280	-1	2228
chr1	1570238	1570708	AT5G13790	AT1G05370	chr1	1569192	1572280	-1	1807
chr1	1570414	1570804	AT1G24260	AT1G05370	chr1	1569192	1572280	-1	1671
chr1	1570437	1570907	AT1G69120	AT1G05370	chr1	1569192	1572280	-1	1608
chr1	1570542	1570873	AT2G45660	AT1G05370	chr1	1569192	1572280	-1	1572.5
chr1	1570599	1570844	AT5G24470	AT1G05370	chr1	1569192	1572280	-1	1558.5
chr1	1571499	1571762	AT1G69120	AT1G05370	chr1	1569192	1572280	-1	649.5
chr1	1572241	1572526	AT3G54340	AT1G05370	chr1	1569192	1572280	-1	-103.5
chr1	1572272	1572514	AT5G20240	AT1G05370	chr1	1569192	1572280	-1	-113
chr1	1575650	1575962	AT5G13790	AT1G05380	chr1	1576863	1582614	1	-1057
chr1	1576580	1577050	AT5G13790	AT1G05380	chr1	1576863	1582614	1	-48
chr1	1578028	1578309	AT3G54340	AT1G05380	chr1	1576863	1582614	1	1305.5
chr1	1583684	1583861	AT5G24470	AT1G05385	chr1	1582671	1583718	-1	-54.5
chr1	1584499	1584854	AT5G13790	AT1G05400	chr1	1584073	1585421	1	603.5
chr1	1587765	1588235	AT1G24260	AT1G05410	chr1	1585371	1587778	-1	-222
chr1	1587793	1588152	AT5G24470	AT1G05410	chr1	1585371	1587778	-1	-194.5
chr1	1587808	1588278	AT5G13790	AT1G05410	chr1	1585371	1587778	-1	-265
chr1	1587881	1588293	AT1G19350	AT1G05410	chr1	1585371	1587778	-1	-309
chr1	1587889	1588359	AT1G69120	AT1G05410	chr1	1585371	1587778	-1	-346
chr1	1587917	1588368	AT2G22540	AT1G05410	chr1	1585371	1587778	-1	-364.5
chr1	1587971	1588293	AT4G36920	AT1G05410	chr1	1585371	1587778	-1	-354
chr1	1588082	1588401	AT1G77080	AT1G05410	chr1	1585371	1587778	-1	-463.5
chr1	1588882	1589296	AT1G69120	AT1G05420	chr1	1590073	1590753	1	-984
chr1	1590062	1590407	AT1G24260	AT1G05420	chr1	1590073	1590753	1	161.5
chr1	1593939	1594301	AT5G41315	AT1G05430	chr1	1594057	1595818	-1	1698
chr1	1595815	1595985	AT5G61850	AT1G05430	chr1	1594057	1595818	-1	-82
chr1	1598294	1598686	AT3G54340	AT1G05440	chr1	1596007	1597848	-1	-642
chr1	1604633	1605049	AT5G13790	AT1G05460	chr1	1601148	1605027	-1	186
chr1	1605660	1606130	AT5G20240	AT1G05460	chr1	1601148	1605027	-1	-868
chr1	1605700	1606170	AT1G69120	AT1G05460	chr1	1601148	1605027	-1	-908
chr1	1605838	1606132	AT3G54340	AT1G05460	chr1	1601148	1605027	-1	-958
chr1	1607662	1607974	AT5G13790	AT1G05470	chr1	1607357	1611703	-1	3885
chr1	1607845	1608136	AT1G69120	AT1G05470	chr1	1607357	1611703	-1	3712.5
chr1	1608203	1608420	AT5G24470	AT1G05470	chr1	1607357	1611703	-1	3391.5
chr1	1611417	1611782	AT3G54340	AT1G05470	chr1	1607357	1611703	-1	103.5
chr1	1611420	1611822	AT5G20240	AT1G05470	chr1	1607357	1611703	-1	82
chr1	1611509	1611912	AT1G69120	AT1G05470	chr1	1607357	1611703	-1	-7.5
chr1	1612540	1612900	AT1G24260	AT1G05470	chr1	1607357	1611703	-1	-1017
chr1	1612815	1613269	AT1G69120	AT1G05470	chr1	1607357	1611703	-1	-1339
chr1	1616176	1616577	AT1G69120	AT1G05470	chr1	1607357	1611703	-1	-4673.5
chr1	1619911	1620225	AT3G54340	AT1G05490	chr1	1618602	1623452	-1	3384
chr1	1623220	1623683	AT5G13790	AT1G05490	chr1	1618602	1623452	-1	0.5
chr1	1623376	1623699	AT5G20240	AT1G05490	chr1	1618602	1623452	-1	-85.5
chr1	1623379	1623538	AT2G43010	AT1G05490	chr1	1618602	1623452	-1	-6.5
chr1	1623379	1623728	AT3G54340	AT1G05490	chr1	1618602	1623452	-1	-101.5
chr1	1623394	1623774	AT1G69120	AT1G05490	chr1	1618602	1623452	-1	-132
chr1	1623537	1623702	AT2G45660	AT1G05490	chr1	1618602	1623452	-1	-167.5
chr1	1630145	1630454	AT3G54340	AT1G05510	chr1	1629446	1630863	1	853.5
chr1	1637709	1638136	AT5G13790	AT1G05530	chr1	1636496	1637863	-1	-59.5
chr1	1638966	1639299	AT1G69120	AT1G05540	chr1	1639286	1640811	1	-153.5
chr1	1639000	1639470	AT5G13790	AT1G05540	chr1	1639286	1640811	1	-51
chr1	1642586	1643056	AT5G13790	AT1G05550	chr1	1640959	1643917	-1	1096
chr1	1642685	1643059	AT2G45660	AT1G05550	chr1	1640959	1643917	-1	1045
chr1	1642690	1643160	AT1G24260	AT1G05550	chr1	1640959	1643917	-1	992
chr1	1644778	1645027	AT1G24260	AT1G05550	chr1	1640959	1643917	-1	-985.5
chr1	1646757	1647119	AT5G24470	AT1G05562	chr1	1645875	1647162	1	1063
chr1	1647198	1647398	AT5G24470	AT1G05562	chr1	1645875	1647162	1	1423
chr1	1647290	1647598	AT1G24260	AT1G05562	chr1	1645875	1647162	1	1569
chr1	1647569	1648039	AT5G13790	AT1G05562	chr1	1645875	1647162	1	1929
chr1	1654787	1655072	AT3G54340	AT1G05570	chr1	1647706	1659437	-1	4507.5
chr1	1659307	1659540	AT5G24470	AT1G05570	chr1	1647706	1659437	-1	13.5
chr1	1659768	1660238	AT5G13790	AT1G05570	chr1	1647706	1659437	-1	-566
chr1	1659769	1660239	AT1G69120	AT1G05570	chr1	1647706	1659437	-1	-567
chr1	1659821	1660150	AT5G20240	AT1G05570	chr1	1647706	1659437	-1	-548.5
chr1	1659905	1660375	AT1G24260	AT1G05570	chr1	1647706	1659437	-1	-703
chr1	1661480	1661700	AT1G69120	AT1G05575	chr1	1661691	1662187	-1	597
chr1	1662159	1662629	AT5G13790	AT1G05575	chr1	1661691	1662187	-1	-207
chr1	1668461	1668683	AT5G20240	AT1G05580	chr1	1665433	1668904	-1	332
chr1	1670322	1670693	AT3G27920	AT1G05590	chr1	1669350	1671876	1	1157.5
chr1	1671590	1672028	AT3G54340	AT1G05600	chr1	1671936	1673856	1	-127
chr1	1682205	1682403	AT5G24470	AT1G05630	chr1	1682318	1687363	1	-14
chr1	1691414	1691801	AT3G27920	AT1G05650	chr1	1690264	1692126	-1	518.5
chr1	1702716	1703029	AT5G07310	AT1G05675	chr1	1701116	1702749	-1	-123.5
chr1	1704743	1705003	AT5G24470	AT1G05680	chr1	1703092	1704691	-1	-182
chr1	1704816	1705286	AT5G13790	AT1G05680	chr1	1703092	1704691	-1	-360
chr1	1713305	1713675	AT1G19350	AT1G05710	chr1	1714950	1717276	1	-1460
chr1	1713335	1713616	AT1G24260	AT1G05710	chr1	1714950	1717276	1	-1474.5
chr1	1713399	1713787	AT5G24470	AT1G05710	chr1	1714950	1717276	1	-1357
chr1	1713430	1713762	AT3G22170	AT1G05710	chr1	1714950	1717276	1	-1354
chr1	1713470	1713677	AT5G02810	AT1G05710	chr1	1714950	1717276	1	-1376.5
chr1	1713482	1713728	AT1G77080	AT1G05710	chr1	1714950	1717276	1	-1345
chr1	1713491	1713646	AT2G43010	AT1G05710	chr1	1714950	1717276	1	-1381.5
chr1	1713776	1714246	AT3G54340	AT1G05710	chr1	1714950	1717276	1	-939
chr1	1713830	1714300	AT1G69120	AT1G05710	chr1	1714950	1717276	1	-885
chr1	1713847	1714317	AT5G20240	AT1G05710	chr1	1714950	1717276	1	-868
chr1	1713932	1714402	AT5G13790	AT1G05710	chr1	1714950	1717276	1	-783
chr1	1714100	1714505	AT4G36920	AT1G05710	chr1	1714950	1717276	1	-647.5
chr1	1714870	1715311	AT1G24260	AT1G05710	chr1	1714950	1717276	1	140.5
chr1	1715066	1715497	AT5G13790	AT1G05710	chr1	1714950	1717276	1	331.5
chr1	1715075	1715545	AT1G69120	AT1G05710	chr1	1714950	1717276	1	360
chr1	1715097	1715567	AT5G20240	AT1G05710	chr1	1714950	1717276	1	382
chr1	1715237	1715642	AT3G54340	AT1G05710	chr1	1714950	1717276	1	489.5
chr1	1715421	1715684	AT1G24260	AT1G05710	chr1	1714950	1717276	1	602.5
chr1	1715812	1716132	AT5G07310	AT1G05710	chr1	1714950	1717276	1	1022
chr1	1716242	1716666	AT5G20240	AT1G05710	chr1	1714950	1717276	1	1504
chr1	1716254	1716717	AT3G54340	AT1G05710	chr1	1714950	1717276	1	1535.5
chr1	1716468	1716938	AT5G13790	AT1G05710	chr1	1714950	1717276	1	1753
chr1	1716770	1717121	AT5G20240	AT1G05720	chr1	1717447	1718909	-1	1963.5
chr1	1717261	1717566	AT3G54340	AT1G05720	chr1	1717447	1718909	-1	1495.5
chr1	1725289	1725479	AT5G61850	AT1G05760	chr1	1723734	1724486	-1	-898
chr1	1725601	1725751	AT5G61850	AT1G05770	chr1	1725388	1726283	-1	607
chr1	1729597	1730067	AT5G13790	AT1G05785	chr1	1730249	1732626	1	-417
chr1	1732051	1732355	AT3G54340	AT1G05790	chr1	1732871	1737489	1	-668
chr1	1732056	1732407	AT5G13790	AT1G05790	chr1	1732871	1737489	1	-639.5
chr1	1732274	1732644	AT1G24260	AT1G05790	chr1	1732871	1737489	1	-412
chr1	1732321	1732687	AT1G77080	AT1G05790	chr1	1732871	1737489	1	-367
chr1	1739120	1739590	AT5G13790	AT1G05800	chr1	1741204	1742619	1	-1849
chr1	1739209	1739434	AT1G69120	AT1G05800	chr1	1741204	1742619	1	-1882.5
chr1	1740143	1740360	AT5G61850	AT1G05800	chr1	1741204	1742619	1	-952.5
chr1	1743885	1744269	AT5G13790	AT1G05805	chr1	1744773	1747693	1	-696
chr1	1744645	1744971	AT3G54340	AT1G05805	chr1	1744773	1747693	1	35
chr1	1744722	1745001	AT5G20240	AT1G05805	chr1	1744773	1747693	1	88.5
chr1	1744792	1744981	AT5G24470	AT1G05805	chr1	1744773	1747693	1	113.5
chr1	1745599	1745917	AT3G54990	AT1G05805	chr1	1744773	1747693	1	985
chr1	1745599	1746027	AT4G36920	AT1G05805	chr1	1744773	1747693	1	1040
chr1	1745614	1746084	AT5G13790	AT1G05805	chr1	1744773	1747693	1	1076
chr1	1745630	1745964	AT5G20240	AT1G05805	chr1	1744773	1747693	1	1024
chr1	1745639	1745908	AT1G69120	AT1G05805	chr1	1744773	1747693	1	1000.5
chr1	1745696	1746013	AT3G54340	AT1G05805	chr1	1744773	1747693	1	1081.5
chr1	1745736	1746044	AT5G02810	AT1G05805	chr1	1744773	1747693	1	1117
chr1	1745748	1745898	AT5G61850	AT1G05805	chr1	1744773	1747693	1	1050
chr1	1745748	1746051	AT5G24470	AT1G05805	chr1	1744773	1747693	1	1126.5
chr1	1748230	1748432	AT2G43010	AT1G05810	chr1	1748314	1749460	1	17
chr1	1748238	1748493	AT5G24470	AT1G05810	chr1	1748314	1749460	1	51.5
chr1	1749262	1749732	AT5G13790	AT1G05820	chr1	1749682	1753990	1	-185
chr1	1761906	1762252	AT2G43010	AT1G05835	chr1	1762224	1762814	1	-145
chr1	1761943	1762413	AT3G54340	AT1G05835	chr1	1762224	1762814	1	-46
chr1	1761952	1762224	AT1G69120	AT1G05835	chr1	1762224	1762814	1	-136
chr1	1763313	1763625	AT3G54340	AT1G05840	chr1	1762734	1766281	-1	2812
chr1	1766065	1766242	AT5G24470	AT1G05840	chr1	1762734	1766281	-1	127.5
chr1	1768552	1768843	AT1G24260	AT1G05850	chr1	1766503	1768695	-1	-2.5
chr1	1768571	1769041	AT5G20240	AT1G05850	chr1	1766503	1768695	-1	-111
chr1	1768617	1769087	AT5G13790	AT1G05850	chr1	1766503	1768695	-1	-157
chr1	1768623	1769093	AT3G54340	AT1G05860	chr1	1769014	1771115	1	-156
chr1	1768665	1768944	AT5G07310	AT1G05850	chr1	1766503	1768695	-1	-109.5
chr1	1768682	1768965	AT5G24470	AT1G05850	chr1	1766503	1768695	-1	-128.5
chr1	1768802	1768952	AT5G61850	AT1G05860	chr1	1769014	1771115	1	-137
chr1	1773097	1773463	AT5G24470	AT1G05870	chr1	1771457	1773293	-1	13
chr1	1773669	1774015	AT1G69120	AT1G05870	chr1	1771457	1773293	-1	-549
chr1	1773676	1774004	AT5G24470	AT1G05870	chr1	1771457	1773293	-1	-547
chr1	1773701	1774045	AT2G43010	AT1G05870	chr1	1771457	1773293	-1	-580
chr1	1773724	1774055	AT5G02810	AT1G05870	chr1	1771457	1773293	-1	-596.5
chr1	1773769	1774019	AT1G24260	AT1G05870	chr1	1771457	1773293	-1	-601
chr1	1773827	1774204	AT4G36920	AT1G05870	chr1	1771457	1773293	-1	-722.5
chr1	1774344	1774814	AT5G13790	AT1G05880	chr1	1775643	1778553	1	-1064
chr1	1807327	1807797	AT5G13790	AT1G05950	chr1	1804401	1807471	-1	-91
chr1	1807375	1807726	AT5G20240	AT1G05950	chr1	1804401	1807471	-1	-79.5
chr1	1807401	1807662	AT3G54340	AT1G05950	chr1	1804401	1807471	-1	-60.5
chr1	1807437	1807757	AT2G45660	AT1G05950	chr1	1804401	1807471	-1	-126
chr1	1811575	1811796	AT5G24470	AT1G05960	chr1	1807973	1815474	-1	3788.5
chr1	1816368	1816648	AT3G54340	AT1G05970	chr1	1816056	1817282	-1	774
chr1	1817297	1817534	AT5G61850	AT1G05980	chr1	1817400	1817471	1	15.5
chr1	1817806	1818078	AT1G33240	AT1G05990	chr1	1818447	1819040	1	-505
chr1	1820106	1820576	AT5G13790	AT1G06000	chr1	1820308	1821894	-1	1553
chr1	1820224	1820673	AT1G24260	AT1G06000	chr1	1820308	1821894	-1	1445.5
chr1	1820331	1820776	AT3G54340	AT1G06002	chr1	1820977	1821918	1	-423.5
chr1	1820346	1820701	AT5G20240	AT1G06002	chr1	1820977	1821918	1	-453.5
chr1	1821488	1821958	AT5G13790	AT1G06002	chr1	1820977	1821918	1	746
chr1	1821614	1821792	AT5G24470	AT1G06002	chr1	1820977	1821918	1	726
chr1	1821880	1822148	AT5G20240	AT1G06010	chr1	1822618	1823997	1	-604
chr1	1829660	1829879	AT5G20240	AT1G06040	chr1	1828413	1829890	-1	120.5
chr1	1829677	1830089	AT5G24470	AT1G06040	chr1	1828413	1829890	-1	7
chr1	1829741	1830089	AT5G02810	AT1G06040	chr1	1828413	1829890	-1	-25
chr1	1829784	1830214	AT4G36920	AT1G06040	chr1	1828413	1829890	-1	-109
chr1	1829825	1830203	AT5G13790	AT1G06040	chr1	1828413	1829890	-1	-124
chr1	1830079	1830480	AT1G24260	AT1G06040	chr1	1828413	1829890	-1	-389.5
chr1	1830150	1830400	AT1G69120	AT1G06040	chr1	1828413	1829890	-1	-385
chr1	1837612	1838082	AT5G13790	AT1G06070	chr1	1834829	1837648	-1	-199
chr1	1837628	1837857	AT5G24470	AT1G06070	chr1	1834829	1837648	-1	-94.5
chr1	1837658	1837891	AT2G43010	AT1G06070	chr1	1834829	1837648	-1	-126.5
chr1	1837659	1837820	AT5G61850	AT1G06070	chr1	1834829	1837648	-1	-91.5
chr1	1837706	1837904	AT3G59060	AT1G06070	chr1	1834829	1837648	-1	-157
chr1	1838051	1838402	AT2G43010	AT1G06070	chr1	1834829	1837648	-1	-578.5
chr1	1838123	1838288	AT1G09530	AT1G06070	chr1	1834829	1837648	-1	-557.5
chr1	1838136	1838342	AT5G24470	AT1G06070	chr1	1834829	1837648	-1	-591
chr1	1838541	1838993	AT1G69120	AT1G06070	chr1	1834829	1837648	-1	-1119
chr1	1840863	1841304	AT1G69120	AT1G06080	chr1	1843568	1846302	1	-2484.5
chr1	1841399	1841718	AT3G26790	AT1G06080	chr1	1843568	1846302	1	-2009.5
chr1	1843126	1843525	AT1G69120	AT1G06080	chr1	1843568	1846302	1	-242.5
chr1	1843181	1843586	AT5G13790	AT1G06080	chr1	1843568	1846302	1	-184.5
chr1	1843183	1843469	AT3G54340	AT1G06080	chr1	1843568	1846302	1	-242
chr1	1843195	1843581	AT5G20240	AT1G06080	chr1	1843568	1846302	1	-180
chr1	1845133	1845568	AT1G24260	AT1G06080	chr1	1843568	1846302	1	1782.5
chr1	1845202	1845610	AT5G20240	AT1G06080	chr1	1843568	1846302	1	1838
chr1	1845204	1845516	AT5G13790	AT1G06080	chr1	1843568	1846302	1	1792
chr1	1845204	1845593	AT1G69120	AT1G06080	chr1	1843568	1846302	1	1830.5
chr1	1845215	1845609	AT3G54340	AT1G06080	chr1	1843568	1846302	1	1844
chr1	1850198	1850580	AT5G41315	AT1G06100	chr1	1851530	1853019	1	-1141
chr1	1850418	1850795	AT3G54340	AT1G06100	chr1	1851530	1853019	1	-923.5
chr1	1850499	1850815	AT1G69120	AT1G06100	chr1	1851530	1853019	1	-873
chr1	1850506	1850779	AT5G20240	AT1G06100	chr1	1851530	1853019	1	-887.5
chr1	1855162	1855632	AT5G13790	AT1G06110	chr1	1853077	1855031	-1	-366
chr1	1860958	1861146	AT1G77080	AT1G06130	chr1	1857767	1860730	-1	-322
chr1	1861083	1861553	AT5G13790	AT1G06130	chr1	1857767	1860730	-1	-588
chr1	1861515	1861985	AT3G26790	AT1G06135	chr1	1862197	1862742	1	-447
chr1	1864296	1864729	AT5G13790	AT1G06140	chr1	1864796	1866472	1	-283.5
chr1	1864936	1865340	AT3G54340	AT1G06140	chr1	1864796	1866472	1	342
chr1	1873607	1873933	AT5G20240	AT1G06149	chr1	1868989	1873718	-1	-52
chr1	1873714	1873932	AT5G24470	AT1G06149	chr1	1868989	1873718	-1	-105
chr1	1873972	1874352	AT5G41315	AT1G06149	chr1	1868989	1873718	-1	-444
chr1	1874484	1874641	AT5G61850	AT1G06149	chr1	1868989	1873718	-1	-844.5
chr1	1874493	1874855	AT5G07310	AT1G06149	chr1	1868989	1873718	-1	-956
chr1	1874563	1875033	AT5G13790	AT1G06149	chr1	1868989	1873718	-1	-1080
chr1	1877267	1877737	AT5G13790	AT1G06148	chr1	1874885	1877528	-1	26
chr1	1878717	1878939	AT5G61850	AT1G06148	chr1	1874885	1877528	-1	-1300
chr1	1878741	1878847	AT3G20770	AT1G06148	chr1	1874885	1877528	-1	-1266
chr1	1879137	1879607	AT5G13790	AT1G06148	chr1	1874885	1877528	-1	-1844
chr1	1879285	1879664	AT3G26790	AT1G06148	chr1	1874885	1877528	-1	-1946.5
chr1	1879312	1879771	AT1G69120	AT1G06148	chr1	1874885	1877528	-1	-2013.5
chr1	1880055	1880311	AT1G69120	AT1G06148	chr1	1874885	1877528	-1	-2655
chr1	1880073	1880250	AT5G24470	AT1G06148	chr1	1874885	1877528	-1	-2633.5
chr1	1880692	1880904	AT5G24470	AT1G06160	chr1	1883004	1883934	1	-2206
chr1	1881033	1881490	AT1G69120	AT1G06160	chr1	1883004	1883934	1	-1742.5
chr1	1881218	1881511	AT1G24260	AT1G06160	chr1	1883004	1883934	1	-1639.5
chr1	1881908	1882179	AT3G54340	AT1G06160	chr1	1883004	1883934	1	-960.5
chr1	1882534	1882906	AT1G24260	AT1G06160	chr1	1883004	1883934	1	-284
chr1	1882541	1882933	AT1G69120	AT1G06160	chr1	1883004	1883934	1	-267
chr1	1882570	1882798	AT5G07310	AT1G06160	chr1	1883004	1883934	1	-320
chr1	1882571	1883041	AT5G13790	AT1G06160	chr1	1883004	1883934	1	-198
chr1	1882592	1882822	AT5G24470	AT1G06160	chr1	1883004	1883934	1	-297
chr1	1887310	1887603	AT5G20240	AT1G06170	chr1	1884981	1886897	-1	-559.5
chr1	1887321	1887579	AT1G24260	AT1G06170	chr1	1884981	1886897	-1	-553
chr1	1887882	1888351	AT5G13790	AT1G06170	chr1	1884981	1886897	-1	-1219.5
chr1	1888062	1888464	AT5G24470	AT1G06180	chr1	1889408	1891158	1	-1145
chr1	1888217	1888481	AT5G20240	AT1G06180	chr1	1889408	1891158	1	-1059
chr1	1888260	1888440	AT5G02810	AT1G06180	chr1	1889408	1891158	1	-1058
chr1	1888959	1889429	AT5G13790	AT1G06180	chr1	1889408	1891158	1	-214
chr1	1889069	1889498	AT1G69120	AT1G06180	chr1	1889408	1891158	1	-124.5
chr1	1889082	1889482	AT5G20240	AT1G06180	chr1	1889408	1891158	1	-126
chr1	1889213	1889573	AT1G24260	AT1G06180	chr1	1889408	1891158	1	-15
chr1	1890446	1890776	AT5G20240	AT1G06180	chr1	1889408	1891158	1	1203
chr1	1890829	1891299	AT5G13790	AT1G06180	chr1	1889408	1891158	1	1656
chr1	1890990	1891308	AT1G69120	AT1G06180	chr1	1889408	1891158	1	1741
chr1	1893953	1894267	AT5G13790	AT1G06190	chr1	1892273	1894148	-1	38
chr1	1896715	1897136	AT3G54340	AT1G06200	chr1	1894336	1896935	-1	9.5
chr1	1896732	1896985	AT5G07310	AT1G06200	chr1	1894336	1896935	-1	76.5
chr1	1896742	1897091	AT5G20240	AT1G06200	chr1	1894336	1896935	-1	18.5
chr1	1899542	1899956	AT5G13790	AT1G06220	chr1	1899964	1904873	1	-215
chr1	1907022	1907319	AT5G07310	AT1G06230	chr1	1906963	1910848	1	207.5
chr1	1907488	1907931	AT5G41315	AT1G06230	chr1	1906963	1910848	1	746.5
chr1	1911006	1911313	AT5G20240	AT1G06240	chr1	1911122	1913205	1	37.5
chr1	1911084	1911554	AT5G41315	AT1G06240	chr1	1911122	1913205	1	197
chr1	1921973	1922443	AT5G13790	AT1G06290	chr1	1922352	1926278	1	-144
chr1	1922193	1922493	AT3G54340	AT1G06290	chr1	1922352	1926278	1	-9
chr1	1922402	1922626	AT5G20240	AT1G06290	chr1	1922352	1926278	1	162
chr1	1928582	1928885	AT3G54340	AT1G06320	chr1	1930523	1931449	1	-1789.5
chr1	1940277	1940495	AT5G20240	AT1G06360	chr1	1938963	1940459	-1	73
chr1	1940482	1940625	AT2G43010	AT1G06360	chr1	1938963	1940459	-1	-94.5
chr1	1940996	1941466	AT5G13790	AT1G06360	chr1	1938963	1940459	-1	-772
chr1	1941043	1941460	AT1G69120	AT1G06360	chr1	1938963	1940459	-1	-792.5
chr1	1942051	1942469	AT5G20240	AT1G06360	chr1	1938963	1940459	-1	-1801
chr1	1942128	1942413	AT1G69120	AT1G06360	chr1	1938963	1940459	-1	-1811.5
chr1	1942686	1943012	AT5G20240	AT1G06370	chr1	1942843	1944934	-1	2085
chr1	1943494	1943927	AT5G20240	AT1G06370	chr1	1942843	1944934	-1	1223.5
chr1	1946266	1946696	AT5G20240	AT1G06390	chr1	1946788	1950860	1	-307
chr1	1946296	1946766	AT5G13790	AT1G06390	chr1	1946788	1950860	1	-257
chr1	1946311	1946756	AT3G54340	AT1G06390	chr1	1946788	1950860	1	-254.5
chr1	1946530	1946862	AT3G22170	AT1G06390	chr1	1946788	1950860	1	-92
chr1	1946754	1946955	AT2G43010	AT1G06390	chr1	1946788	1950860	1	66.5
chr1	1946759	1946945	AT5G24470	AT1G06390	chr1	1946788	1950860	1	64
chr1	1946766	1946961	AT1G09530	AT1G06390	chr1	1946788	1950860	1	75.5
chr1	1953357	1953827	AT5G13790	AT1G06400	chr1	1950844	1952785	-1	-807
chr1	1953517	1953923	AT1G24260	AT1G06400	chr1	1950844	1952785	-1	-935
chr1	1953534	1954004	AT4G36920	AT1G06400	chr1	1950844	1952785	-1	-984
chr1	1953606	1954018	AT1G69120	AT1G06400	chr1	1950844	1952785	-1	-1027
chr1	1953639	1954109	AT3G54340	AT1G06410	chr1	1954850	1958756	1	-976
chr1	1953654	1953956	AT1G77080	AT1G06400	chr1	1950844	1952785	-1	-1020
chr1	1953666	1954136	AT3G22170	AT1G06410	chr1	1954850	1958756	1	-949
chr1	1953667	1954137	AT5G20240	AT1G06410	chr1	1954850	1958756	1	-948
chr1	1953673	1954019	AT5G02810	AT1G06410	chr1	1954850	1958756	1	-1004
chr1	1953678	1954148	AT5G24470	AT1G06410	chr1	1954850	1958756	1	-937
chr1	1953681	1953980	AT3G59060	AT1G06410	chr1	1954850	1958756	1	-1019.5
chr1	1953725	1954094	AT2G43010	AT1G06410	chr1	1954850	1958756	1	-940.5
chr1	1953884	1954023	AT3G20770	AT1G06410	chr1	1954850	1958756	1	-896.5
chr1	1953959	1954247	AT5G61850	AT1G06410	chr1	1954850	1958756	1	-747
chr1	1954535	1954795	AT1G69120	AT1G06410	chr1	1954850	1958756	1	-185
chr1	1958668	1959017	AT5G13790	AT1G06420	chr1	1958923	1959947	1	-80.5
chr1	1969071	1969460	AT5G13790	AT1G06460	chr1	1967087	1969561	-1	295.5
chr1	1969281	1969631	AT5G24470	AT1G06460	chr1	1967087	1969561	-1	105
chr1	1974126	1974524	AT5G24470	AT1G06475	chr1	1973834	1974386	-1	61
chr1	1974291	1974761	AT5G13790	AT1G06475	chr1	1973834	1974386	-1	-140
chr1	1992088	1992306	AT5G20240	AT1G06515	chr1	1990634	1992228	-1	31
chr1	1993350	1993802	AT5G41315	AT1G06510	chr1	1992333	1993840	1	1243
chr1	1997178	1997427	AT1G24260	AT1G06520	chr1	1993978	1996112	-1	-1190.5
chr1	1997280	1997561	AT5G20240	AT1G06520	chr1	1993978	1996112	-1	-1308.5
chr1	1998296	1998555	AT3G54340	AT1G06520	chr1	1993978	1996112	-1	-2313.5
chr1	1998319	1998546	AT1G69120	AT1G06520	chr1	1993978	1996112	-1	-2320.5
chr1	1998987	1999223	AT3G26790	AT1G06530	chr1	2001594	2002596	1	-2489
chr1	1999027	1999497	AT5G13790	AT1G06530	chr1	2001594	2002596	1	-2332
chr1	1999030	1999464	AT3G54340	AT1G06530	chr1	2001594	2002596	1	-2347
chr1	1999175	1999522	AT1G69120	AT1G06530	chr1	2001594	2002596	1	-2245.5
chr1	1999190	1999539	AT1G24260	AT1G06530	chr1	2001594	2002596	1	-2229.5
chr1	1999215	1999499	AT5G20240	AT1G06530	chr1	2001594	2002596	1	-2237
chr1	2000129	2000513	AT3G26790	AT1G06530	chr1	2001594	2002596	1	-1273
chr1	2001183	2001566	AT5G13790	AT1G06530	chr1	2001594	2002596	1	-219.5
chr1	2001247	2001485	AT5G20240	AT1G06530	chr1	2001594	2002596	1	-228
chr1	2003251	2003721	AT3G54340	AT1G06540	chr1	2002877	2003393	-1	-93
chr1	2012446	2012727	AT3G54340	AT1G06570	chr1	2011885	2013545	-1	958.5
chr1	2013579	2013804	AT5G24470	AT1G06570	chr1	2011885	2013545	-1	-146.5
chr1	2013598	2013767	AT5G02810	AT1G06570	chr1	2011885	2013545	-1	-137.5
chr1	2013605	2014075	AT5G13790	AT1G06570	chr1	2011885	2013545	-1	-295
chr1	2025655	2025922	AT3G22170	AT1G06620	chr1	2025601	2027271	1	187.5
chr1	2032178	2032381	AT5G24470	AT1G06640	chr1	2032338	2034018	1	-58.5
chr1	2034069	2034245	AT5G24470	AT1G06645	chr1	2034156	2035626	1	1
chr1	2035311	2035722	AT5G13790	AT1G06650	chr1	2035839	2037366	1	-322.5
chr1	2035943	2036160	AT5G24470	AT1G06650	chr1	2035839	2037366	1	212.5
chr1	2037849	2038042	AT5G24470	AT1G06660	chr1	2037311	2040246	-1	2300.5
chr1	2038243	2038713	AT3G27920	AT1G06660	chr1	2037311	2040246	-1	1768
chr1	2046513	2046822	AT1G19350	AT1G06680	chr1	2047825	2049418	1	-1157.5
chr1	2047481	2047951	AT3G54340	AT1G06680	chr1	2047825	2049418	1	-109
chr1	2047508	2047978	AT5G13790	AT1G06680	chr1	2047825	2049418	1	-82
chr1	2047561	2047971	AT5G20240	AT1G06680	chr1	2047825	2049418	1	-59
chr1	2047676	2048076	AT1G24260	AT1G06680	chr1	2047825	2049418	1	51
chr1	2047683	2047883	AT5G02810	AT1G06680	chr1	2047825	2049418	1	-42
chr1	2047688	2047996	AT5G24470	AT1G06680	chr1	2047825	2049418	1	17
chr1	2047707	2047894	AT2G43010	AT1G06680	chr1	2047825	2049418	1	-24.5
chr1	2048932	2049224	AT5G24470	AT1G06680	chr1	2047825	2049418	1	1253
chr1	2048946	2049231	AT5G20240	AT1G06680	chr1	2047825	2049418	1	1263.5
chr1	2049708	2049966	AT5G24470	AT1G06690	chr1	2049602	2052154	-1	2317
chr1	2052921	2053358	AT3G54340	AT1G06700	chr1	2052481	2055548	-1	2408.5
chr1	2055126	2055596	AT5G13790	AT1G06700	chr1	2052481	2055548	-1	187
chr1	2055878	2056137	AT3G54340	AT1G06700	chr1	2052481	2055548	-1	-459.5
chr1	2067109	2067427	AT3G54340	AT1G06720	chr1	2060444	2067323	-1	55
chr1	2067149	2067447	AT5G20240	AT1G06720	chr1	2060444	2067323	-1	25
chr1	2070437	2070722	AT3G54340	AT1G06740	chr1	2070737	2073535	1	-157.5
chr1	2070479	2070870	AT5G13790	AT1G06740	chr1	2070737	2073535	1	-62.5
chr1	2070540	2070768	AT5G20240	AT1G06740	chr1	2070737	2073535	1	-83
chr1	2076329	2076799	AT3G54340	AT1G06760	chr1	2076504	2077698	-1	1134
chr1	2076732	2077023	AT5G20240	AT1G06760	chr1	2076504	2077698	-1	820.5
chr1	2077271	2077741	AT3G54340	AT1G06760	chr1	2076504	2077698	-1	192
chr1	2077368	2077793	AT5G20240	AT1G06760	chr1	2076504	2077698	-1	117.5
chr1	2077662	2077913	AT5G07310	AT1G06760	chr1	2076504	2077698	-1	-89.5
chr1	2082814	2083211	AT5G13790	AT1G06780	chr1	2083311	2087131	1	-298.5
chr1	2086861	2087331	AT5G13790	AT1G06790	chr1	2087232	2089786	1	-136
chr1	2086992	2087196	AT2G45660	AT1G06790	chr1	2087232	2089786	1	-138
chr1	2087054	2087322	AT1G24260	AT1G06790	chr1	2087232	2089786	1	-44
chr1	2089746	2090014	AT5G13790	AT1G06800	chr1	2089417	2091686	-1	1806
chr1	2090204	2090495	AT3G22170	AT1G06800	chr1	2089417	2091686	-1	1336.5
chr1	2090221	2090450	AT5G24470	AT1G06800	chr1	2089417	2091686	-1	1350.5
chr1	2090320	2090564	AT5G20240	AT1G06800	chr1	2089417	2091686	-1	1244
chr1	2090453	2090860	AT5G41315	AT1G06800	chr1	2089417	2091686	-1	1029.5
chr1	2090790	2091023	AT5G07310	AT1G06800	chr1	2089417	2091686	-1	779.5
chr1	2090796	2091266	AT3G22170	AT1G06800	chr1	2089417	2091686	-1	655
chr1	2090868	2091294	AT5G20240	AT1G06800	chr1	2089417	2091686	-1	605
chr1	2090897	2091171	AT3G54340	AT1G06800	chr1	2089417	2091686	-1	652
chr1	2090995	2091369	AT5G24470	AT1G06800	chr1	2089417	2091686	-1	504
chr1	2103147	2103617	AT5G13790	AT1G06840	chr1	2097747	2103479	-1	97
chr1	2103204	2103492	AT5G20240	AT1G06840	chr1	2097747	2103479	-1	131
chr1	2103293	2103633	AT1G24260	AT1G06840	chr1	2097747	2103479	-1	16
chr1	2104795	2105063	AT3G59060	AT1G06850	chr1	2105048	2106749	1	-119
chr1	2104828	2105025	AT1G09530	AT1G06850	chr1	2105048	2106749	1	-121.5
chr1	2104834	2105067	AT2G43010	AT1G06850	chr1	2105048	2106749	1	-97.5
chr1	2105358	2105728	AT5G41315	AT1G06850	chr1	2105048	2106749	1	495
chr1	2110743	2111128	AT5G13790	AT1G06880	chr1	2111148	2111218	-1	282.5
chr1	2120618	2120866	AT5G07310	AT1G06900	chr1	2114927	2120745	-1	3
chr1	2120646	2121116	AT5G20240	AT1G06910	chr1	2120991	2123748	1	-110
chr1	2120647	2121117	AT3G54340	AT1G06910	chr1	2120991	2123748	1	-109
chr1	2123887	2124177	AT3G54340	AT1G06920	chr1	2124854	2125801	-1	1769
chr1	2123979	2124176	AT2G43010	AT1G06920	chr1	2124854	2125801	-1	1723.5
chr1	2126091	2126502	AT1G24260	AT1G06923	chr1	2126749	2128060	1	-452.5
chr1	2126197	2126417	AT1G69120	AT1G06923	chr1	2126749	2128060	1	-442
chr1	2126340	2126568	AT5G24470	AT1G06923	chr1	2126749	2128060	1	-295
chr1	2130799	2131146	AT3G54340	AT1G06950	chr1	2130142	2135665	-1	4692.5
chr1	2141354	2141569	AT5G24470	AT1G06980	chr1	2143031	2143821	-1	2359.5
chr1	2141821	2142142	AT2G43010	AT1G06980	chr1	2143031	2143821	-1	1839.5
chr1	2141904	2142178	AT3G59060	AT1G06980	chr1	2143031	2143821	-1	1780
chr1	2141961	2142156	AT1G09530	AT1G06980	chr1	2143031	2143821	-1	1762.5
chr1	2150586	2150772	AT5G61850	AT1G07000	chr1	2150194	2152325	-1	1646
chr1	2152391	2152728	AT5G24470	AT1G07000	chr1	2150194	2152325	-1	-234.5
chr1	2152469	2152839	AT5G13790	AT1G07010	chr1	2152852	2155269	1	-198
chr1	2152752	2153002	AT5G02810	AT1G07010	chr1	2152852	2155269	1	25
chr1	2152820	2153078	AT5G24470	AT1G07010	chr1	2152852	2155269	1	97
chr1	2155355	2155562	AT5G24470	AT1G07020	chr1	2155213	2156008	-1	549.5
chr1	2161279	2161624	AT3G54340	AT1G07040	chr1	2160938	2163308	-1	1856.5
chr1	2163820	2164290	AT5G13790	AT1G07040	chr1	2160938	2163308	-1	-747
chr1	2163874	2164344	AT1G69120	AT1G07040	chr1	2160938	2163308	-1	-801
chr1	2163895	2164365	AT2G22540	AT1G07040	chr1	2160938	2163308	-1	-822
chr1	2163899	2164369	AT1G24260	AT1G07040	chr1	2160938	2163308	-1	-826
chr1	2163933	2164190	AT5G24470	AT1G07040	chr1	2160938	2163308	-1	-753.5
chr1	2163975	2164314	AT1G77080	AT1G07040	chr1	2160938	2163308	-1	-836.5
chr1	2164007	2164268	AT2G45660	AT1G07040	chr1	2160938	2163308	-1	-829.5
chr1	2165075	2165352	AT1G24260	AT1G07050	chr1	2164188	2165239	-1	25.5
chr1	2169346	2169616	AT3G54340	AT1G07080	chr1	2169982	2172194	1	-501
chr1	2169859	2170174	AT5G20240	AT1G07080	chr1	2169982	2172194	1	34.5
chr1	2172007	2172258	AT5G24470	AT1G07080	chr1	2169982	2172194	1	2150.5
chr1	2172075	2172139	AT5G61380	AT1G07080	chr1	2169982	2172194	1	2125
chr1	2172102	2172383	AT1G24260	AT1G07080	chr1	2169982	2172194	1	2260.5
chr1	2172215	2172603	AT4G36920	AT1G07080	chr1	2169982	2172194	1	2427
chr1	2172256	2172726	AT5G13790	AT1G07090	chr1	2173952	2174894	-1	2403
chr1	2172441	2172605	AT3G59060	AT1G07090	chr1	2173952	2174894	-1	2371
chr1	2172992	2173439	AT1G19350	AT1G07090	chr1	2173952	2174894	-1	1678.5
chr1	2173048	2173287	AT5G24470	AT1G07090	chr1	2173952	2174894	-1	1726.5
chr1	2174428	2174663	AT5G41315	AT1G07090	chr1	2173952	2174894	-1	348.5
chr1	2174442	2174651	AT5G24470	AT1G07090	chr1	2173952	2174894	-1	347.5
chr1	2174857	2175307	AT5G13790	AT1G07090	chr1	2173952	2174894	-1	-188
chr1	2174872	2175285	AT1G69120	AT1G07090	chr1	2173952	2174894	-1	-184.5
chr1	2174948	2175224	AT3G59060	AT1G07090	chr1	2173952	2174894	-1	-192
chr1	2174950	2175135	AT1G77080	AT1G07090	chr1	2173952	2174894	-1	-148.5
chr1	2174967	2175184	AT2G43010	AT1G07090	chr1	2173952	2174894	-1	-181.5
chr1	2174979	2175156	AT5G24470	AT1G07090	chr1	2173952	2174894	-1	-173.5
chr1	2174991	2175188	AT1G09530	AT1G07090	chr1	2173952	2174894	-1	-195.5
chr1	2176096	2176566	AT5G13790	AT1G07090	chr1	2173952	2174894	-1	-1437
chr1	2176148	2176617	AT1G24260	AT1G07090	chr1	2173952	2174894	-1	-1488.5
chr1	2176172	2176613	AT5G20240	AT1G07100	chr1	2177885	2177958	1	-1492.5
chr1	2176177	2176647	AT1G69120	AT1G07100	chr1	2177885	2177958	1	-1473
chr1	2176188	2176617	AT3G54340	AT1G07100	chr1	2177885	2177958	1	-1482.5
chr1	2176246	2176534	AT5G24470	AT1G07100	chr1	2177885	2177958	1	-1495
chr1	2176264	2176578	AT2G45660	AT1G07100	chr1	2177885	2177958	1	-1464
chr1	2176349	2176483	AT5G02810	AT1G07100	chr1	2177885	2177958	1	-1469
chr1	2177276	2177712	AT1G69120	AT1G07100	chr1	2177885	2177958	1	-391
chr1	2177295	2177619	AT1G24260	AT1G07100	chr1	2177885	2177958	1	-428
chr1	2177719	2178049	AT5G24470	AT1G07100	chr1	2177885	2177958	1	-1
chr1	2187814	2188237	AT3G22170	AT1G07130	chr1	2187776	2188733	1	249.5
chr1	2188134	2188409	AT5G24470	AT1G07130	chr1	2187776	2188733	1	495.5
chr1	2190137	2190516	AT5G24470	AT1G07135	chr1	2189928	2190659	-1	332.5
chr1	2190602	2191072	AT5G13790	AT1G07135	chr1	2189928	2190659	-1	-178
chr1	2191035	2191229	AT2G43010	AT1G07135	chr1	2189928	2190659	-1	-473
chr1	2191053	2191191	AT1G09530	AT1G07135	chr1	2189928	2190659	-1	-463
chr1	2194309	2194779	AT5G13790	AT1G07150	chr1	2193941	2195798	-1	1254
chr1	2194518	2194944	AT3G54340	AT1G07150	chr1	2193941	2195798	-1	1067
chr1	2194563	2194976	AT5G20240	AT1G07150	chr1	2193941	2195798	-1	1028.5
chr1	2195129	2195349	AT5G20240	AT1G07150	chr1	2193941	2195798	-1	559
chr1	2195683	2195861	AT5G24470	AT1G07150	chr1	2193941	2195798	-1	26
chr1	2195743	2196126	AT4G36920	AT1G07150	chr1	2193941	2195798	-1	-136.5
chr1	2196596	2197066	AT5G13790	AT1G07150	chr1	2193941	2195798	-1	-1033
chr1	2196616	2196987	AT1G69120	AT1G07150	chr1	2193941	2195798	-1	-1003.5
chr1	2196637	2196868	AT5G20240	AT1G07150	chr1	2193941	2195798	-1	-954.5
chr1	2196695	2196922	AT5G24470	AT1G07150	chr1	2193941	2195798	-1	-1010.5
chr1	2196735	2196876	AT5G02810	AT1G07150	chr1	2193941	2195798	-1	-1007.5
chr1	2197250	2197720	AT1G24260	AT1G07150	chr1	2193941	2195798	-1	-1687
chr1	2197260	2197730	AT1G69120	AT1G07150	chr1	2193941	2195798	-1	-1697
chr1	2197305	2197651	AT5G20240	AT1G07150	chr1	2193941	2195798	-1	-1680
chr1	2197315	2197659	AT3G54340	AT1G07150	chr1	2193941	2195798	-1	-1689
chr1	2197421	2197586	AT2G43010	AT1G07150	chr1	2193941	2195798	-1	-1705.5
chr1	2199805	2200247	AT5G20240	AT1G07170	chr1	2200123	2201265	1	-97
chr1	2199807	2200243	AT3G54340	AT1G07170	chr1	2200123	2201265	1	-98
chr1	2199809	2200279	AT5G13790	AT1G07170	chr1	2200123	2201265	1	-79
chr1	2199890	2200132	AT1G77080	AT1G07170	chr1	2200123	2201265	1	-112
chr1	2201324	2201679	AT5G13790	AT1G07175	chr1	2202330	2202774	1	-828.5
chr1	2201421	2201810	AT1G24260	AT1G07175	chr1	2202330	2202774	1	-714.5
chr1	2201505	2201776	AT1G69120	AT1G07175	chr1	2202330	2202774	1	-689.5
chr1	2203823	2204095	AT5G24470	AT1G07180	chr1	2204320	2206934	1	-361
chr1	2203856	2204017	AT5G02810	AT1G07180	chr1	2204320	2206934	1	-383.5
chr1	2203967	2204437	AT5G13790	AT1G07180	chr1	2204320	2206934	1	-118
chr1	2213330	2213730	AT1G69120	AT1G07200	chr1	2208719	2212546	-1	-984
chr1	2214059	2214424	AT5G24470	AT1G07210	chr1	2215223	2216982	1	-981.5
chr1	2214077	2214448	AT5G20240	AT1G07210	chr1	2215223	2216982	1	-960.5
chr1	2214083	2214335	AT5G61850	AT1G07210	chr1	2215223	2216982	1	-1014
chr1	2214102	2214412	AT3G54340	AT1G07210	chr1	2215223	2216982	1	-966
chr1	2214150	2214620	AT1G69120	AT1G07210	chr1	2215223	2216982	1	-838
chr1	2214181	2214396	AT5G02810	AT1G07210	chr1	2215223	2216982	1	-934.5
chr1	2214850	2215160	AT1G69120	AT1G07210	chr1	2215223	2216982	1	-218
chr1	2214868	2215159	AT1G24260	AT1G07210	chr1	2215223	2216982	1	-209.5
chr1	2214889	2215148	AT2G43010	AT1G07210	chr1	2215223	2216982	1	-204.5
chr1	2214914	2215183	AT5G20240	AT1G07210	chr1	2215223	2216982	1	-174.5
chr1	2214916	2215108	AT1G09530	AT1G07210	chr1	2215223	2216982	1	-211
chr1	2214968	2215438	AT5G13790	AT1G07210	chr1	2215223	2216982	1	-20
chr1	2218843	2219074	AT5G24470	AT1G07220	chr1	2216925	2219474	-1	515.5
chr1	2218920	2219333	AT5G13790	AT1G07220	chr1	2216925	2219474	-1	347.5
chr1	2224814	2225082	AT5G20240	AT1G07250	chr1	2225900	2227566	1	-952
chr1	2225805	2226251	AT5G13790	AT1G07250	chr1	2225900	2227566	1	128
chr1	2226972	2227326	AT5G20240	AT1G07250	chr1	2225900	2227566	1	1249
chr1	2229318	2229788	AT5G13790	AT1G07260	chr1	2227594	2229319	-1	-234
chr1	2229358	2229640	AT3G54340	AT1G07260	chr1	2227594	2229319	-1	-180
chr1	2229393	2229713	AT5G20240	AT1G07260	chr1	2227594	2229319	-1	-234
chr1	2229394	2229619	AT1G69120	AT1G07260	chr1	2227594	2229319	-1	-187.5
chr1	2233157	2233627	AT5G13790	AT1G07270	chr1	2229757	2232897	-1	-495
chr1	2233229	2233618	AT1G24260	AT1G07270	chr1	2229757	2232897	-1	-526.5
chr1	2233246	2233532	AT1G69120	AT1G07270	chr1	2229757	2232897	-1	-492
chr1	2233364	2233605	AT5G24470	AT1G07270	chr1	2229757	2232897	-1	-587.5
chr1	2235983	2236363	AT4G36920	AT1G07280	chr1	2238087	2241217	1	-1914
chr1	2236364	2236639	AT5G24470	AT1G07280	chr1	2238087	2241217	1	-1585.5
chr1	2237329	2237799	AT5G13790	AT1G07280	chr1	2238087	2241217	1	-523
chr1	2237626	2237888	AT5G20240	AT1G07280	chr1	2238087	2241217	1	-330
chr1	2237652	2237978	AT5G24470	AT1G07280	chr1	2238087	2241217	1	-272
chr1	2237761	2237923	AT5G61850	AT1G07280	chr1	2238087	2241217	1	-245
chr1	2239575	2239773	AT5G24470	AT1G07280	chr1	2238087	2241217	1	1587
chr1	2240025	2240408	AT1G24260	AT1G07280	chr1	2238087	2241217	1	2129.5
chr1	2240036	2240506	AT3G54340	AT1G07280	chr1	2238087	2241217	1	2184
chr1	2240050	2240520	AT1G69120	AT1G07280	chr1	2238087	2241217	1	2198
chr1	2240051	2240521	AT5G20240	AT1G07280	chr1	2238087	2241217	1	2199
chr1	2240076	2240546	AT5G13790	AT1G07280	chr1	2238087	2241217	1	2224
chr1	2240102	2240380	AT2G45660	AT1G07280	chr1	2238087	2241217	1	2154
chr1	2240776	2240973	AT5G24470	AT1G07280	chr1	2238087	2241217	1	2787.5
chr1	2241610	2241816	AT5G24470	AT1G07290	chr1	2242256	2244428	-1	2715
chr1	2241625	2242073	AT1G69120	AT1G07290	chr1	2242256	2244428	-1	2579
chr1	2241682	2242118	AT5G20240	AT1G07290	chr1	2242256	2244428	-1	2528
chr1	2243184	2243639	AT5G41315	AT1G07290	chr1	2242256	2244428	-1	1016.5
chr1	2244501	2244828	AT3G54340	AT1G07290	chr1	2242256	2244428	-1	-236.5
chr1	2248863	2249242	AT5G41315	AT1G07320	chr1	2249133	2250529	1	-80.5
chr1	2268742	2269200	AT5G13790	AT1G07380	chr1	2264829	2268306	-1	-665
chr1	2269428	2269657	AT5G61850	AT1G07390	chr1	2269893	2274820	1	-350.5
chr1	2269453	2269656	AT5G24470	AT1G07390	chr1	2269893	2274820	1	-338.5
chr1	2269777	2270197	AT5G13790	AT1G07390	chr1	2269893	2274820	1	94
chr1	2275230	2275545	AT5G20240	AT1G07400	chr1	2274943	2275758	1	444.5
chr1	2275874	2276210	AT5G13790	AT1G07410	chr1	2276053	2277154	1	-11
chr1	2277389	2277839	AT1G24260	AT1G07420	chr1	2277807	2280297	1	-193
chr1	2277526	2277996	AT5G13790	AT1G07420	chr1	2277807	2280297	1	-46
chr1	2277541	2277745	AT3G59060	AT1G07420	chr1	2277807	2280297	1	-164
chr1	2277593	2277843	AT5G24470	AT1G07420	chr1	2277807	2280297	1	-89
chr1	2280428	2280898	AT5G13790	AT1G07430	chr1	2280835	2282828	-1	2165
chr1	2280451	2280844	AT5G24470	AT1G07430	chr1	2280835	2282828	-1	2180.5
chr1	2280494	2280868	AT4G36920	AT1G07430	chr1	2280835	2282828	-1	2147
chr1	2280526	2280662	AT5G02810	AT1G07430	chr1	2280835	2282828	-1	2234
chr1	2280693	2281148	AT1G24260	AT1G07430	chr1	2280835	2282828	-1	1907.5
chr1	2280700	2281152	AT1G69120	AT1G07430	chr1	2280835	2282828	-1	1902
chr1	2280760	2281077	AT5G07310	AT1G07430	chr1	2280835	2282828	-1	1909.5
chr1	2281129	2281422	AT5G24470	AT1G07430	chr1	2280835	2282828	-1	1552.5
chr1	2282830	2283173	AT5G13790	AT1G07430	chr1	2280835	2282828	-1	-173.5
chr1	2282849	2283303	AT1G69120	AT1G07430	chr1	2280835	2282828	-1	-248
chr1	2282872	2283216	AT5G24470	AT1G07430	chr1	2280835	2282828	-1	-216
chr1	2282923	2283269	AT1G24260	AT1G07430	chr1	2280835	2282828	-1	-268
chr1	2284133	2284534	AT1G69120	AT1G07430	chr1	2280835	2282828	-1	-1505.5
chr1	2284161	2284631	AT5G13790	AT1G07430	chr1	2280835	2282828	-1	-1568
chr1	2284273	2284557	AT5G07310	AT1G07430	chr1	2280835	2282828	-1	-1587
chr1	2284276	2284519	AT5G20240	AT1G07430	chr1	2280835	2282828	-1	-1569.5
chr1	2284312	2284545	AT5G24470	AT1G07430	chr1	2280835	2282828	-1	-1600.5
chr1	2284755	2285052	AT1G24260	AT1G07430	chr1	2280835	2282828	-1	-2075.5
chr1	2285047	2285517	AT1G69120	AT1G07440	chr1	2286149	2287730	-1	2448
chr1	2285153	2285349	AT5G24470	AT1G07430	chr1	2280835	2282828	-1	-2423
chr1	2287858	2288246	AT1G24260	AT1G07440	chr1	2286149	2287730	-1	-322
chr1	2289082	2289345	AT5G61850	AT1G07450	chr1	2287926	2289336	-1	122.5
chr1	2294354	2294739	AT5G07310	AT1G07473	chr1	2294566	2295489	-1	942.5
chr1	2299995	2300465	AT5G13790	AT1G07480	chr1	2296023	2299470	-1	-760
chr1	2301152	2301424	AT1G69120	AT1G07485	chr1	2301375	2302121	1	-87
chr1	2301854	2302117	AT1G24260	AT1G07490	chr1	2301380	2302021	-1	35.5
chr1	2304569	2305039	AT5G13790	AT1G07500	chr1	2304766	2305031	-1	227
chr1	2304937	2305384	AT5G20240	AT1G07500	chr1	2304766	2305031	-1	-129.5
chr1	2304948	2305328	AT3G54340	AT1G07500	chr1	2304766	2305031	-1	-107
chr1	2304967	2305387	AT5G24470	AT1G07500	chr1	2304766	2305031	-1	-146
chr1	2305067	2305382	AT5G02810	AT1G07510	chr1	2305378	2309544	1	-153.5
chr1	2305079	2305312	AT3G59060	AT1G07500	chr1	2304766	2305031	-1	-164.5
chr1	2305115	2305278	AT2G43010	AT1G07500	chr1	2304766	2305031	-1	-165.5
chr1	2307579	2307985	AT5G41315	AT1G07510	chr1	2305378	2309544	1	2404
chr1	2309803	2310070	AT3G54340	AT1G07520	chr1	2309564	2311805	-1	1868.5
chr1	2311932	2312402	AT5G13790	AT1G07520	chr1	2309564	2311805	-1	-362
chr1	2312078	2312354	AT3G54340	AT1G07520	chr1	2309564	2311805	-1	-411
chr1	2312088	2312346	AT5G24470	AT1G07520	chr1	2309564	2311805	-1	-412
chr1	2312098	2312332	AT5G20240	AT1G07520	chr1	2309564	2311805	-1	-410
chr1	2312124	2312396	AT5G61850	AT1G07520	chr1	2309564	2311805	-1	-455
chr1	2312190	2312460	AT5G07310	AT1G07520	chr1	2309564	2311805	-1	-520
chr1	2312437	2312743	AT4G36920	AT1G07520	chr1	2309564	2311805	-1	-785
chr1	2312993	2313345	AT1G69120	AT1G07520	chr1	2309564	2311805	-1	-1364
chr1	2313081	2313360	AT1G24260	AT1G07520	chr1	2309564	2311805	-1	-1415.5
chr1	2316319	2316789	AT5G13790	AT1G07530	chr1	2313582	2316469	-1	-85
chr1	2316345	2316815	AT1G69120	AT1G07530	chr1	2313582	2316469	-1	-111
chr1	2317357	2317786	AT1G24260	AT1G07530	chr1	2313582	2316469	-1	-1102.5
chr1	2317773	2318220	AT5G20240	AT1G07530	chr1	2313582	2316469	-1	-1527.5
chr1	2317839	2318293	AT1G69120	AT1G07530	chr1	2313582	2316469	-1	-1597
chr1	2317855	2318265	AT3G54340	AT1G07530	chr1	2313582	2316469	-1	-1591
chr1	2321562	2321756	AT5G61850	AT1G07540	chr1	2318433	2321048	-1	-611
chr1	2321699	2321930	AT5G24470	AT1G07540	chr1	2318433	2321048	-1	-766.5
chr1	2333157	2333598	AT5G20240	AT1G07570	chr1	2331170	2333738	-1	360.5
chr1	2333227	2333629	AT3G54340	AT1G07570	chr1	2331170	2333738	-1	310
chr1	2333510	2333953	AT1G24260	AT1G07570	chr1	2331170	2333738	-1	6.5
chr1	2333576	2333950	AT5G24470	AT1G07570	chr1	2331170	2333738	-1	-25
chr1	2333691	2334161	AT4G36920	AT1G07570	chr1	2331170	2333738	-1	-188
chr1	2333726	2333945	AT5G61850	AT1G07570	chr1	2331170	2333738	-1	-97.5
chr1	2334018	2334363	AT5G61850	AT1G07570	chr1	2331170	2333738	-1	-452.5
chr1	2334137	2334505	AT5G24470	AT1G07580	chr1	2334822	2334894	1	-501
chr1	2334156	2334603	AT5G13790	AT1G07580	chr1	2334822	2334894	1	-442.5
chr1	2334257	2334442	AT5G02810	AT1G07580	chr1	2334822	2334894	1	-472.5
chr1	2335635	2336039	AT5G24470	AT1G07580	chr1	2334822	2334894	1	1015
chr1	2335680	2335918	AT3G22170	AT1G07580	chr1	2334822	2334894	1	977
chr1	2335680	2335948	AT5G13790	AT1G07580	chr1	2334822	2334894	1	992
chr1	2335704	2335944	AT2G43010	AT1G07580	chr1	2334822	2334894	1	1002
chr1	2335742	2335915	AT3G59060	AT1G07580	chr1	2334822	2334894	1	1006.5
chr1	2335744	2335964	AT5G02810	AT1G07580	chr1	2334822	2334894	1	1032
chr1	2338263	2338438	AT5G24470	AT1G07600	chr1	2338904	2339321	-1	970.5
chr1	2338991	2339461	AT5G13790	AT1G07600	chr1	2338904	2339321	-1	95
chr1	2339360	2339510	AT5G02810	AT1G07600	chr1	2338904	2339321	-1	-114
chr1	2340603	2341073	AT5G13790	AT1G07610	chr1	2341542	2342123	1	-704
chr1	2340770	2341146	AT1G69120	AT1G07610	chr1	2341542	2342123	1	-584
chr1	2346712	2346980	AT5G61850	AT1G07620	chr1	2344390	2346842	-1	-4
chr1	2347982	2348279	AT5G24470	AT1G07630	chr1	2349097	2351692	1	-966.5
chr1	2348001	2348453	AT1G69120	AT1G07630	chr1	2349097	2351692	1	-870
chr1	2348122	2348445	AT5G20240	AT1G07630	chr1	2349097	2351692	1	-813.5
chr1	2348127	2348423	AT3G54340	AT1G07630	chr1	2349097	2351692	1	-822
chr1	2348330	2348800	AT5G13790	AT1G07630	chr1	2349097	2351692	1	-532
chr1	2348443	2348913	AT4G36920	AT1G07630	chr1	2349097	2351692	1	-419
chr1	2348480	2348949	AT3G22170	AT1G07630	chr1	2349097	2351692	1	-382.5
chr1	2348644	2348942	AT5G61850	AT1G07630	chr1	2349097	2351692	1	-304
chr1	2348644	2349074	AT1G69120	AT1G07630	chr1	2349097	2351692	1	-238
chr1	2348691	2348868	AT5G24470	AT1G07630	chr1	2349097	2351692	1	-317.5
chr1	2349789	2350091	AT5G20240	AT1G07630	chr1	2349097	2351692	1	843
chr1	2351618	2352088	AT1G24260	AT1G07630	chr1	2349097	2351692	1	2756
chr1	2351641	2352111	AT1G69120	AT1G07630	chr1	2349097	2351692	1	2779
chr1	2351680	2352108	AT3G54340	AT1G07630	chr1	2349097	2351692	1	2797
chr1	2351680	2352150	AT5G13790	AT1G07630	chr1	2349097	2351692	1	2818
chr1	2351821	2352189	AT5G20240	AT1G07630	chr1	2349097	2351692	1	2908
chr1	2351824	2352001	AT2G45660	AT1G07630	chr1	2349097	2351692	1	2815.5
chr1	2351950	2352227	AT5G07310	AT1G07630	chr1	2349097	2351692	1	2991.5
chr1	2353289	2353678	AT1G69120	AT1G07640	chr1	2354354	2356227	-1	2743.5
chr1	2353372	2353596	AT5G20240	AT1G07640	chr1	2354354	2356227	-1	2743
chr1	2356078	2356542	AT5G13790	AT1G07640	chr1	2354354	2356227	-1	-83
chr1	2356099	2356472	AT1G69120	AT1G07640	chr1	2354354	2356227	-1	-58.5
chr1	2357562	2357934	AT5G61850	AT1G07640	chr1	2354354	2356227	-1	-1521
chr1	2365723	2366193	AT5G13790	AT1G07650	chr1	2359549	2366561	-1	603
chr1	2365740	2366057	AT1G24260	AT1G07650	chr1	2359549	2366561	-1	662.5
chr1	2365750	2366093	AT1G69120	AT1G07650	chr1	2359549	2366561	-1	639.5
chr1	2365764	2366131	AT5G20240	AT1G07650	chr1	2359549	2366561	-1	613.5
chr1	2365776	2366170	AT3G54340	AT1G07650	chr1	2359549	2366561	-1	588
chr1	2368288	2368682	AT5G20240	AT1G07645	chr1	2367437	2368385	-1	-100
chr1	2368313	2368683	AT3G54340	AT1G07645	chr1	2367437	2368385	-1	-113
chr1	2374662	2374965	AT2G45660	AT1G07670	chr1	2370052	2374545	-1	-268.5
chr1	2374723	2375193	AT5G13790	AT1G07670	chr1	2370052	2374545	-1	-413
chr1	2374776	2375221	AT1G69120	AT1G07670	chr1	2370052	2374545	-1	-453.5
chr1	2374813	2375026	AT5G24470	AT1G07670	chr1	2370052	2374545	-1	-374.5
chr1	2374822	2375078	AT1G24260	AT1G07670	chr1	2370052	2374545	-1	-405
chr1	2374838	2375051	AT1G09530	AT1G07670	chr1	2370052	2374545	-1	-399.5
chr1	2374846	2375014	AT2G43010	AT1G07670	chr1	2370052	2374545	-1	-385
chr1	2374865	2374987	AT5G02810	AT1G07670	chr1	2370052	2374545	-1	-381
chr1	2374879	2375044	AT3G59060	AT1G07670	chr1	2370052	2374545	-1	-416.5
chr1	2377833	2378303	AT5G13790	AT1G07690	chr1	2378076	2379000	1	-8
chr1	2379502	2379805	AT5G24470	AT1G07700	chr1	2379647	2381362	1	6.5
chr1	2379540	2379717	AT5G02810	AT1G07700	chr1	2379647	2381362	1	-18.5
chr1	2381159	2381500	AT1G24260	AT1G07705	chr1	2381615	2386092	1	-285.5
chr1	2387258	2387705	AT3G54340	AT1G07710	chr1	2386275	2387986	-1	504.5
chr1	2389127	2389570	AT5G13790	AT1G07710	chr1	2386275	2387986	-1	-1362.5
chr1	2389382	2389649	AT3G54340	AT1G07710	chr1	2386275	2387986	-1	-1529.5
chr1	2389874	2390207	AT4G36920	AT1G07710	chr1	2386275	2387986	-1	-2054.5
chr1	2389988	2390390	AT5G13790	AT1G07710	chr1	2386275	2387986	-1	-2203
chr1	2390170	2390633	AT1G24260	AT1G07720	chr1	2390655	2392453	-1	2051.5
chr1	2392243	2392658	AT3G54340	AT1G07720	chr1	2390655	2392453	-1	2.5
chr1	2392403	2392673	AT1G69120	AT1G07720	chr1	2390655	2392453	-1	-85
chr1	2393968	2394438	AT4G36920	AT1G07720	chr1	2390655	2392453	-1	-1750
chr1	2394110	2394486	AT3G27920	AT1G07720	chr1	2390655	2392453	-1	-1845
chr1	2394887	2395357	AT3G54340	AT1G07728	chr1	2395451	2397345	1	-329
chr1	2394898	2395337	AT5G20240	AT1G07728	chr1	2395451	2397345	1	-333.5
chr1	2395263	2395538	AT5G24470	AT1G07728	chr1	2395451	2397345	1	-50.5
chr1	2395539	2396009	AT5G41315	AT1G07728	chr1	2395451	2397345	1	323
chr1	2405696	2406016	AT5G13790	AT1G07750	chr1	2404037	2405943	-1	87
chr1	2407009	2407479	AT5G13790	AT1G07760	chr1	2406834	2406905	-1	-339
chr1	2407038	2407492	AT1G24260	AT1G07760	chr1	2406834	2406905	-1	-360
chr1	2407495	2407761	AT5G20240	AT1G07760	chr1	2406834	2406905	-1	-723
chr1	2408027	2408492	AT3G54340	AT1G07770	chr1	2408203	2409580	-1	1320.5
chr1	2413120	2413428	AT3G54340	AT1G07790	chr1	2412980	2413708	1	294
chr1	2413996	2414405	AT5G13790	AT1G07795	chr1	2414286	2414967	1	-85.5
chr1	2414184	2414519	AT5G20240	AT1G07795	chr1	2414286	2414967	1	65.5
chr1	2421702	2422136	AT5G20240	AT1G07820	chr1	2421216	2421947	-1	28
chr1	2421947	2422192	AT3G54340	AT1G07820	chr1	2421216	2421947	-1	-122.5
chr1	2426721	2427052	AT3G54340	AT1G07850	chr1	2426745	2428719	1	141.5
chr1	2427657	2427984	AT3G27920	AT1G07850	chr1	2426745	2428719	1	1075.5
chr1	2431199	2431583	AT5G13790	AT1G07860	chr1	2428911	2429431	-1	-1960
chr1	2431980	2432229	AT1G24260	AT1G07860	chr1	2428911	2429431	-1	-2673.5
chr1	2432028	2432439	AT3G54340	AT1G07860	chr1	2428911	2429431	-1	-2802.5
chr1	2432078	2432296	AT5G02810	AT1G07860	chr1	2428911	2429431	-1	-2756
chr1	2432088	2432371	AT5G24470	AT1G07860	chr1	2428911	2429431	-1	-2798.5
chr1	2432107	2432333	AT2G43010	AT1G07860	chr1	2428911	2429431	-1	-2789
chr1	2432252	2432722	AT5G13790	AT1G07860	chr1	2428911	2429431	-1	-3056
chr1	2432375	2432743	AT1G24260	AT1G07860	chr1	2428911	2429431	-1	-3128
chr1	2432439	2432846	AT1G69120	AT1G07880	chr1	2434030	2435763	-1	3120.5
chr1	2432440	2432855	AT5G20240	AT1G07880	chr1	2434030	2435763	-1	3115.5
chr1	2432465	2432827	AT5G24470	AT1G07880	chr1	2434030	2435763	-1	3117
chr1	2432905	2433010	AT3G20770	AT1G07880	chr1	2434030	2435763	-1	2805.5
chr1	2435728	2435967	AT5G07310	AT1G07880	chr1	2434030	2435763	-1	-84.5
chr1	2436835	2437122	AT1G24260	AT1G07885	chr1	2436467	2436959	-1	-19.5
chr1	2436884	2437320	AT5G24470	AT1G07885	chr1	2436467	2436959	-1	-143
chr1	2436909	2437347	AT3G54340	AT1G07885	chr1	2436467	2436959	-1	-169
chr1	2436924	2437090	AT5G02810	AT1G07885	chr1	2436467	2436959	-1	-48
chr1	2436925	2437287	AT5G20240	AT1G07885	chr1	2436467	2436959	-1	-147
chr1	2437008	2437072	AT5G61380	AT1G07885	chr1	2436467	2436959	-1	-81
chr1	2437034	2437504	AT1G19350	AT1G07890	chr1	2437330	2439665	1	-61
chr1	2437034	2437504	AT1G19350	AT1G07890	chr1	2437330	2439665	1	-61
chr1	2437317	2437594	AT5G02810	AT1G07890	chr1	2437330	2439665	1	125.5
chr1	2437951	2438275	AT5G20240	AT1G07890	chr1	2437330	2439665	1	783
chr1	2437988	2438388	AT3G54340	AT1G07890	chr1	2437330	2439665	1	858
chr1	2438897	2439157	AT3G54340	AT1G07890	chr1	2437330	2439665	1	1697
chr1	2439269	2439505	AT5G24470	AT1G07890	chr1	2437330	2439665	1	2057
chr1	2439884	2440160	AT5G24470	AT1G07900	chr1	2442622	2443632	1	-2600
chr1	2440037	2440435	AT5G13790	AT1G07900	chr1	2442622	2443632	1	-2386
chr1	2443193	2443642	AT5G13790	AT1G07901	chr1	2443971	2444123	-1	705.5
chr1	2443619	2443920	AT5G61850	AT1G07901	chr1	2443971	2444123	-1	353.5
chr1	2458042	2458424	AT5G13790	AT1G07930	chr1	2458244	2460790	1	-11
chr1	2458188	2458410	AT5G07310	AT1G07930	chr1	2458244	2460790	1	55
chr1	2458222	2458439	AT5G20240	AT1G07930	chr1	2458244	2460790	1	86.5
chr1	2462010	2462431	AT3G22170	AT1G07940	chr1	2462953	2465504	-1	3283.5
chr1	2462146	2462335	AT5G24470	AT1G07940	chr1	2462953	2465504	-1	3263.5
chr1	2465278	2465550	AT3G54340	AT1G07940	chr1	2462953	2465504	-1	90
chr1	2465315	2465632	AT5G20240	AT1G07940	chr1	2462953	2465504	-1	30.5
chr1	2465332	2465802	AT5G13790	AT1G07940	chr1	2462953	2465504	-1	-63
chr1	2466997	2467256	AT3G54340	AT1G07960	chr1	2467161	2469154	1	-34.5
chr1	2467023	2467227	AT1G77080	AT1G07960	chr1	2467161	2469154	1	-36
chr1	2472399	2472600	AT5G24470	AT1G07970	chr1	2469286	2472628	-1	128.5
chr1	2475095	2475407	AT2G43010	AT1G07985	chr1	2475405	2476155	1	-154
chr1	2484779	2485249	AT1G24260	AT1G08000	chr1	2483240	2485109	-1	95
chr1	2488595	2489065	AT5G13790	AT1G08010	chr1	2485906	2488027	-1	-803
chr1	2489164	2489600	AT1G69120	AT1G08010	chr1	2485906	2488027	-1	-1355
chr1	2490286	2490520	AT5G20240	AT1G08030	chr1	2489501	2493250	-1	2847
chr1	2493220	2493679	AT5G13790	AT1G08030	chr1	2489501	2493250	-1	-199.5
chr1	2498288	2498758	AT5G13790	AT1G08040	chr1	2495342	2498764	-1	241
chr1	2510685	2511055	AT5G13790	AT1G08060	chr1	2501742	2511084	-1	214
chr1	2520383	2520853	AT5G13790	AT1G08080	chr1	2516991	2518546	-1	-2072
chr1	2520657	2520889	AT5G20240	AT1G08080	chr1	2516991	2518546	-1	-2227
chr1	2520670	2520779	AT5G10140	AT1G08080	chr1	2516991	2518546	-1	-2178.5
chr1	2522200	2522500	AT3G27920	AT1G08090	chr1	2524076	2526164	1	-1726
chr1	2522675	2523069	AT5G13790	AT1G08090	chr1	2524076	2526164	1	-1204
chr1	2522701	2522943	AT3G22170	AT1G08090	chr1	2524076	2526164	1	-1254
chr1	2530169	2530639	AT5G13790	AT1G08100	chr1	2527170	2529120	-1	-1284
chr1	2530203	2530640	AT1G69120	AT1G08100	chr1	2527170	2529120	-1	-1301.5
chr1	2530204	2530515	AT1G24260	AT1G08100	chr1	2527170	2529120	-1	-1239.5
chr1	2530240	2530536	AT5G20240	AT1G08100	chr1	2527170	2529120	-1	-1268
chr1	2530271	2530573	AT1G77080	AT1G08100	chr1	2527170	2529120	-1	-1302
chr1	2530304	2530487	AT5G24470	AT1G08100	chr1	2527170	2529120	-1	-1275.5
chr1	2530307	2530576	AT2G45660	AT1G08100	chr1	2527170	2529120	-1	-1321.5
chr1	2537920	2538333	AT5G20240	AT1G08115	chr1	2538076	2538237	-1	110.5
chr1	2537934	2538404	AT3G54340	AT1G08115	chr1	2538076	2538237	-1	68
chr1	2537980	2538298	AT5G24470	AT1G08115	chr1	2538076	2538237	-1	98
chr1	2538354	2538504	AT2G43010	AT1G08120	chr1	2538615	2539661	1	-186
chr1	2539268	2539533	AT5G20240	AT1G08120	chr1	2538615	2539661	1	785.5
chr1	2547666	2547963	AT5G13790	AT1G08130	chr1	2542702	2547946	-1	131.5
chr1	2547720	2548071	AT1G24260	AT1G08130	chr1	2542702	2547946	-1	50.5
chr1	2548194	2548557	AT3G22170	AT1G08130	chr1	2542702	2547946	-1	-429.5
chr1	2559422	2559892	AT5G13790	AT1G08150	chr1	2556343	2559074	-1	-583
chr1	2563565	2563807	AT5G24470	AT1G08170	chr1	2562941	2563672	-1	-14
chr1	2563623	2563846	AT5G20240	AT1G08170	chr1	2562941	2563672	-1	-62.5
chr1	2565288	2565677	AT3G54340	AT1G08180	chr1	2564572	2565121	-1	-361.5
chr1	2565309	2565779	AT5G13790	AT1G08180	chr1	2564572	2565121	-1	-423
chr1	2565410	2565699	AT5G20240	AT1G08180	chr1	2564572	2565121	-1	-433.5
chr1	2565558	2565741	AT5G24470	AT1G08180	chr1	2564572	2565121	-1	-528.5
chr1	2565795	2566265	AT1G69120	AT1G08180	chr1	2564572	2565121	-1	-909
chr1	2566398	2566824	AT5G13790	AT1G08190	chr1	2567475	2573393	1	-864
chr1	2566445	2566725	AT1G24260	AT1G08190	chr1	2567475	2573393	1	-890
chr1	2567207	2567574	AT1G24260	AT1G08190	chr1	2567475	2573393	1	-84.5
chr1	2573549	2574019	AT5G13790	AT1G08200	chr1	2573848	2576714	-1	2930
chr1	2576506	2576806	AT5G20240	AT1G08200	chr1	2573848	2576714	-1	58
chr1	2576651	2576937	AT2G43010	AT1G08200	chr1	2573848	2576714	-1	-80
chr1	2576727	2576898	AT3G59060	AT1G08200	chr1	2573848	2576714	-1	-98.5
chr1	2580551	2580813	AT5G07310	AT1G08210	chr1	2577020	2580669	-1	-13
chr1	2580687	2581157	AT5G13790	AT1G08210	chr1	2577020	2580669	-1	-253
chr1	2580751	2581221	AT3G54340	AT1G08210	chr1	2577020	2580669	-1	-317
chr1	2580763	2581155	AT1G69120	AT1G08210	chr1	2577020	2580669	-1	-290
chr1	2580772	2581214	AT5G20240	AT1G08210	chr1	2577020	2580669	-1	-324
chr1	2580830	2581181	AT1G24260	AT1G08210	chr1	2577020	2580669	-1	-336.5
chr1	2583306	2583458	AT1G09530	AT1G08220	chr1	2581022	2583323	-1	-59
chr1	2585296	2585766	AT5G13790	AT1G08230	chr1	2583654	2586744	-1	1213
chr1	2585359	2585637	AT1G24260	AT1G08230	chr1	2583654	2586744	-1	1246
chr1	2585384	2585702	AT1G69120	AT1G08230	chr1	2583654	2586744	-1	1201
chr1	2588479	2588784	AT5G61850	AT1G08240	chr1	2588525	2588596	1	106.5
chr1	2588883	2589264	AT5G61850	AT1G08250	chr1	2588857	2590301	-1	1227.5
chr1	2589043	2589398	AT5G20240	AT1G08250	chr1	2588857	2590301	-1	1080.5
chr1	2589198	2589668	AT3G22170	AT1G08250	chr1	2588857	2590301	-1	868
chr1	2590266	2590487	AT5G24470	AT1G08250	chr1	2588857	2590301	-1	-75.5
chr1	2590377	2590727	AT3G54340	AT1G08250	chr1	2588857	2590301	-1	-251
chr1	2590477	2590816	AT5G13790	AT1G08260	chr1	2590944	2606892	1	-297.5
chr1	2607689	2608118	AT3G54340	AT1G08270	chr1	2606269	2607507	-1	-396.5
chr1	2607708	2608112	AT5G20240	AT1G08270	chr1	2606269	2607507	-1	-403
chr1	2607743	2608213	AT5G13790	AT1G08280	chr1	2608408	2609853	1	-430
chr1	2607899	2608149	AT1G24260	AT1G08280	chr1	2608408	2609853	1	-384
chr1	2613221	2613578	AT1G69120	AT1G08290	chr1	2609996	2613242	-1	-157.5
chr1	2614133	2614603	AT5G13790	AT1G08300	chr1	2614774	2618823	1	-406
chr1	2614430	2614663	AT1G69120	AT1G08300	chr1	2614774	2618823	1	-227.5
chr1	2614451	2614657	AT5G24470	AT1G08300	chr1	2614774	2618823	1	-220
chr1	2614467	2614758	AT1G24260	AT1G08300	chr1	2614774	2618823	1	-161.5
chr1	2614474	2614554	AT3G20770	AT1G08300	chr1	2614774	2618823	1	-260
chr1	2614511	2614641	AT5G02810	AT1G08300	chr1	2614774	2618823	1	-198
chr1	2614950	2615159	AT3G22170	AT1G08300	chr1	2614774	2618823	1	280.5
chr1	2620991	2621385	AT3G22170	AT1G08315	chr1	2620335	2621545	-1	357
chr1	2621486	2621956	AT5G20240	AT1G08315	chr1	2620335	2621545	-1	-176
chr1	2621521	2621865	AT5G13790	AT1G08315	chr1	2620335	2621545	-1	-148
chr1	2621524	2621826	AT5G07310	AT1G08315	chr1	2620335	2621545	-1	-130
chr1	2621538	2621975	AT3G54340	AT1G08315	chr1	2620335	2621545	-1	-211.5
chr1	2621558	2621864	AT1G69120	AT1G08315	chr1	2620335	2621545	-1	-166
chr1	2621574	2621823	AT1G24260	AT1G08315	chr1	2620335	2621545	-1	-153.5
chr1	2624744	2625042	AT1G69120	AT1G08320	chr1	2621904	2627848	-1	2955
chr1	2625172	2625514	AT1G69120	AT1G08320	chr1	2621904	2627848	-1	2505
chr1	2625292	2625762	AT5G13790	AT1G08320	chr1	2621904	2627848	-1	2321
chr1	2625942	2626412	AT1G69120	AT1G08320	chr1	2621904	2627848	-1	1671
chr1	2625958	2626412	AT5G20240	AT1G08320	chr1	2621904	2627848	-1	1663
chr1	2625992	2626442	AT3G54340	AT1G08320	chr1	2621904	2627848	-1	1631
chr1	2627626	2627966	AT1G69120	AT1G08320	chr1	2621904	2627848	-1	52
chr1	2629747	2630217	AT5G13790	AT1G08340	chr1	2631068	2632871	1	-1086
chr1	2629849	2630168	AT1G24260	AT1G08340	chr1	2631068	2632871	1	-1059.5
chr1	2638249	2638496	AT5G20240	AT1G08370	chr1	2638181	2640554	1	191.5
chr1	2640096	2640390	AT3G54340	AT1G08380	chr1	2640813	2641828	-1	1585
chr1	2640899	2641090	AT3G22170	AT1G08380	chr1	2640813	2641828	-1	833.5
chr1	2641700	2641961	AT5G61850	AT1G08380	chr1	2640813	2641828	-1	-2.5
chr1	2642792	2643141	AT5G41315	AT1G08390	chr1	2642214	2643285	1	752.5
chr1	2649161	2649606	AT1G24260	AT1G08420	chr1	2649537	2657120	1	-153.5
chr1	2649171	2649641	AT5G13790	AT1G08420	chr1	2649537	2657120	1	-131
chr1	2649201	2649586	AT5G20240	AT1G08420	chr1	2649537	2657120	1	-143.5
chr1	2649239	2649680	AT3G54340	AT1G08420	chr1	2649537	2657120	1	-77.5
chr1	2649293	2649605	AT5G41315	AT1G08420	chr1	2649537	2657120	1	-88
chr1	2657058	2657403	AT5G13790	AT1G08430	chr1	2658716	2661029	1	-1485.5
chr1	2661798	2662261	AT5G13790	AT1G08440	chr1	2663027	2665343	1	-997.5
chr1	2666856	2667326	AT5G13790	AT1G08440	chr1	2663027	2665343	1	4064
chr1	2667197	2667432	AT1G69120	AT1G08440	chr1	2663027	2665343	1	4287.5
chr1	2671417	2671887	AT5G13790	AT1G08450	chr1	2667798	2671892	-1	240
chr1	2672379	2672613	AT5G24470	AT1G08460	chr1	2672451	2674628	1	45
chr1	2672400	2672522	AT5G02810	AT1G08460	chr1	2672451	2674628	1	10
chr1	2673879	2674128	AT1G24260	AT1G08460	chr1	2672451	2674628	1	1552.5
chr1	2676314	2676719	AT5G20240	AT1G08465	chr1	2675813	2679781	1	703.5
chr1	2676529	2676947	AT1G69120	AT1G08465	chr1	2675813	2679781	1	925
chr1	2676622	2677039	AT3G54340	AT1G08465	chr1	2675813	2679781	1	1017.5
chr1	2677283	2677713	AT1G69120	AT1G08465	chr1	2675813	2679781	1	1685
chr1	2677292	2677738	AT1G24260	AT1G08465	chr1	2675813	2679781	1	1702
chr1	2677353	2677650	AT5G20240	AT1G08465	chr1	2675813	2679781	1	1688.5
chr1	2680820	2681244	AT1G69120	AT1G08470	chr1	2682127	2684100	-1	3068
chr1	2680886	2681250	AT3G54340	AT1G08470	chr1	2682127	2684100	-1	3032
chr1	2680888	2681172	AT1G24260	AT1G08470	chr1	2682127	2684100	-1	3070
chr1	2680891	2681296	AT5G20240	AT1G08470	chr1	2682127	2684100	-1	3006.5
chr1	2680899	2681362	AT5G13790	AT1G08470	chr1	2682127	2684100	-1	2969.5
chr1	2680999	2681240	AT5G24470	AT1G08470	chr1	2682127	2684100	-1	2980.5
chr1	2684076	2684238	AT2G45660	AT1G08470	chr1	2682127	2684100	-1	-57
chr1	2685188	2685516	AT3G54340	AT1G08480	chr1	2684234	2685621	1	1118
chr1	2688643	2689034	AT5G24470	AT1G08500	chr1	2689016	2690045	1	-177.5
chr1	2688741	2689001	AT2G43010	AT1G08500	chr1	2689016	2690045	1	-145
chr1	2688788	2689043	AT1G24260	AT1G08500	chr1	2689016	2690045	1	-100.5
chr1	2688800	2688969	AT3G59060	AT1G08500	chr1	2689016	2690045	1	-131.5
chr1	2690221	2690304	AT3G20770	AT1G08500	chr1	2689016	2690045	1	1246.5
chr1	2690732	2690870	AT3G20770	AT1G08500	chr1	2689016	2690045	1	1785
chr1	2690751	2691221	AT5G13790	AT1G08500	chr1	2689016	2690045	1	1970
chr1	2690850	2691188	AT4G36920	AT1G08500	chr1	2689016	2690045	1	2003
chr1	2691009	2691185	AT5G24470	AT1G08500	chr1	2689016	2690045	1	2081
chr1	2691040	2691306	AT2G43010	AT1G08500	chr1	2689016	2690045	1	2157
chr1	2691135	2691239	AT3G20770	AT1G08510	chr1	2691080	2694377	-1	3190
chr1	2693282	2693565	AT5G20240	AT1G08510	chr1	2691080	2694377	-1	953.5
chr1	2694611	2694829	AT5G24470	AT1G08510	chr1	2691080	2694377	-1	-343
chr1	2695194	2695418	AT5G24470	AT1G08510	chr1	2691080	2694377	-1	-929
chr1	2702762	2703106	AT5G13790	AT1G08540	chr1	2703336	2706845	1	-402
chr1	2703056	2703306	AT5G20240	AT1G08540	chr1	2703336	2706845	1	-155
chr1	2711132	2711295	AT5G02810	AT1G08560	chr1	2709632	2710912	-1	-301.5
chr1	2712100	2712363	AT5G24470	AT1G08570	chr1	2712883	2714734	1	-651.5
chr1	2712146	2712364	AT2G43010	AT1G08570	chr1	2712883	2714734	1	-628
chr1	2712166	2712330	AT5G02810	AT1G08570	chr1	2712883	2714734	1	-635
chr1	2712450	2712920	AT5G13790	AT1G08570	chr1	2712883	2714734	1	-198
chr1	2712787	2713028	AT5G20240	AT1G08570	chr1	2712883	2714734	1	24.5
chr1	2712791	2713086	AT5G24470	AT1G08570	chr1	2712883	2714734	1	55.5
chr1	2718160	2718350	AT2G43010	AT1G08590	chr1	2718778	2722221	1	-523
chr1	2720573	2720837	AT3G54340	AT1G08592	chr1	2718875	2721676	-1	971
chr1	2746741	2747164	AT1G69120	AT1G08630	chr1	2743761	2747967	-1	1014.5
chr1	2746804	2747138	AT5G24470	AT1G08630	chr1	2743761	2747967	-1	996
chr1	2746873	2747153	AT5G20240	AT1G08630	chr1	2743761	2747967	-1	954
chr1	2747368	2747787	AT3G27920	AT1G08630	chr1	2743761	2747967	-1	389.5
chr1	2747844	2748314	AT1G69120	AT1G08630	chr1	2743761	2747967	-1	-112
chr1	2747845	2748310	AT5G20240	AT1G08630	chr1	2743761	2747967	-1	-110.5
chr1	2747888	2748254	AT3G54340	AT1G08630	chr1	2743761	2747967	-1	-104
chr1	2747922	2748392	AT5G13790	AT1G08630	chr1	2743761	2747967	-1	-190
chr1	2747938	2748015	AT3G20770	AT1G08630	chr1	2743761	2747967	-1	-9.5
chr1	2747987	2748237	AT5G24470	AT1G08630	chr1	2743761	2747967	-1	-145
chr1	2751234	2751437	AT5G24470	AT1G08640	chr1	2748398	2751278	-1	-57.5
chr1	2752192	2752616	AT3G54340	AT1G08650	chr1	2752154	2753703	1	250
chr1	2752239	2752512	AT5G20240	AT1G08650	chr1	2752154	2753703	1	221.5
chr1	2753136	2753539	AT5G13790	AT1G08650	chr1	2752154	2753703	1	1183.5
chr1	2753222	2753601	AT5G20240	AT1G08650	chr1	2752154	2753703	1	1257.5
chr1	2753246	2753411	AT2G43010	AT1G08650	chr1	2752154	2753703	1	1174.5
chr1	2753300	2753712	AT1G69120	AT1G08650	chr1	2752154	2753703	1	1352
chr1	2753674	2754144	AT4G36920	AT1G08650	chr1	2752154	2753703	1	1755
chr1	2753775	2754245	AT1G69120	AT1G08650	chr1	2752154	2753703	1	1856
chr1	2753927	2754397	AT5G41315	AT1G08650	chr1	2752154	2753703	1	2008
chr1	2755022	2755293	AT3G59060	AT1G08650	chr1	2752154	2753703	1	3003.5
chr1	2755072	2755252	AT2G43010	AT1G08650	chr1	2752154	2753703	1	3008
chr1	2755091	2755266	AT5G61850	AT1G08650	chr1	2752154	2753703	1	3024.5
chr1	2755386	2755729	AT1G69120	AT1G08650	chr1	2752154	2753703	1	3403.5
chr1	2755584	2755975	AT5G24470	AT1G08650	chr1	2752154	2753703	1	3625.5
chr1	2755704	2755872	AT2G43010	AT1G08650	chr1	2752154	2753703	1	3634
chr1	2755710	2756180	AT5G13790	AT1G08650	chr1	2752154	2753703	1	3791
chr1	2755782	2756021	AT1G69120	AT1G08650	chr1	2752154	2753703	1	3747.5
chr1	2756576	2757046	AT1G24260	AT1G08660	chr1	2757041	2759794	-1	2983
chr1	2756581	2756932	AT1G69120	AT1G08660	chr1	2757041	2759794	-1	3037.5
chr1	2759581	2759916	AT5G13790	AT1G08660	chr1	2757041	2759794	-1	45.5
chr1	2771114	2771491	AT3G54340	AT1G08700	chr1	2769815	2771477	-1	174.5
chr1	2771184	2771557	AT5G20240	AT1G08700	chr1	2769815	2771477	-1	106.5
chr1	2771288	2771726	AT5G13790	AT1G08700	chr1	2769815	2771477	-1	-30
chr1	2773475	2773945	AT5G13790	AT1G08720	chr1	2774030	2779297	1	-320
chr1	2773486	2773820	AT5G20240	AT1G08720	chr1	2774030	2779297	1	-377
chr1	2773846	2774176	AT3G54340	AT1G08720	chr1	2774030	2779297	1	-19
chr1	2805001	2805250	AT1G24260	AT1G08760	chr1	2805371	2808621	1	-245.5
chr1	2808813	2809188	AT3G22170	AT1G08770	chr1	2808883	2809747	1	117.5
chr1	2825660	2825936	AT3G27920	AT1G08820	chr1	2821552	2825275	-1	-523
chr1	2846538	2846904	AT3G54340	AT1G08870	chr1	2846536	2846608	-1	-113
chr1	2846660	2846969	AT3G26790	AT1G08870	chr1	2846536	2846608	-1	-206.5
chr1	2847558	2847959	AT5G20240	AT1G08880	chr1	2846949	2847800	-1	41.5
chr1	2847661	2847970	AT3G54340	AT1G08880	chr1	2846949	2847800	-1	-15.5
chr1	2847968	2848314	AT1G24260	AT1G08890	chr1	2848348	2852270	1	-207
chr1	2848025	2848285	AT1G69120	AT1G08890	chr1	2848348	2852270	1	-193
chr1	2848160	2848630	AT5G13790	AT1G08890	chr1	2848348	2852270	1	47
chr1	2852137	2852406	AT3G27920	AT1G08900	chr1	2852454	2855779	1	-182.5
chr1	2856047	2856241	AT5G24470	AT1G08910	chr1	2856227	2861170	1	-83
chr1	2861731	2862002	AT1G24260	AT1G08920	chr1	2867259	2870656	1	-5392.5
chr1	2861790	2862242	AT5G13790	AT1G08920	chr1	2867259	2870656	1	-5243
chr1	2861859	2862055	AT2G43010	AT1G08920	chr1	2867259	2870656	1	-5302
chr1	2863946	2864367	AT5G13790	AT1G08920	chr1	2867259	2870656	1	-3102.5
chr1	2864112	2864327	AT2G43010	AT1G08920	chr1	2867259	2870656	1	-3039.5
chr1	2865328	2865665	AT1G24260	AT1G08920	chr1	2867259	2870656	1	-1762.5
chr1	2865434	2865877	AT5G13790	AT1G08920	chr1	2867259	2870656	1	-1603.5
chr1	2865522	2865869	AT1G69120	AT1G08920	chr1	2867259	2870656	1	-1563.5
chr1	2866807	2867277	AT5G13790	AT1G08920	chr1	2867259	2870656	1	-217
chr1	2870541	2871011	AT5G13790	AT1G08930	chr1	2873465	2877270	1	-2689
chr1	2870548	2870975	AT1G69120	AT1G08930	chr1	2873465	2877270	1	-2703.5
chr1	2870560	2871021	AT1G24260	AT1G08930	chr1	2873465	2877270	1	-2674.5
chr1	2870566	2870885	AT5G20240	AT1G08930	chr1	2873465	2877270	1	-2739.5
chr1	2870963	2871050	AT3G20770	AT1G08930	chr1	2873465	2877270	1	-2458.5
chr1	2872471	2872941	AT5G13790	AT1G08930	chr1	2873465	2877270	1	-759
chr1	2873198	2873529	AT5G61850	AT1G08930	chr1	2873465	2877270	1	-101.5
chr1	2873212	2873342	AT3G20770	AT1G08930	chr1	2873465	2877270	1	-188
chr1	2873390	2873638	AT1G69120	AT1G08930	chr1	2873465	2877270	1	49
chr1	2873643	2873854	AT5G24470	AT1G08930	chr1	2873465	2877270	1	283.5
chr1	2877472	2877837	AT5G13790	AT1G08940	chr1	2877692	2879169	1	-37.5
chr1	2877545	2878007	AT5G24470	AT1G08940	chr1	2877692	2879169	1	84
chr1	2877660	2878130	AT3G22170	AT1G08940	chr1	2877692	2879169	1	203
chr1	2879492	2879833	AT5G41315	AT1G08960	chr1	2879642	2882231	1	20.5
chr1	2882217	2882687	AT5G13790	AT1G08970	chr1	2882524	2884337	1	-72
chr1	2884321	2884621	AT5G24470	AT1G08980	chr1	2884411	2886620	1	60
chr1	2889110	2889327	AT5G20240	AT1G08990	chr1	2888753	2890959	1	465.5
chr1	2889184	2889546	AT3G22170	AT1G08990	chr1	2888753	2890959	1	612
chr1	2889353	2889579	AT5G61850	AT1G08990	chr1	2888753	2890959	1	713
chr1	2898613	2899083	AT5G13790	AT1G09010	chr1	2895166	2899384	-1	536
chr1	2898669	2898996	AT3G54340	AT1G09010	chr1	2895166	2899384	-1	551.5
chr1	2909914	2910384	AT5G13790	AT1G09030	chr1	2908611	2909030	-1	-1119
chr1	2915144	2915614	AT5G13790	AT1G09050	chr1	2918031	2920889	1	-2652
[truncated: 54,588 more rows]
